# Supplementary material for: Genotyping-by-Sequencing Derived Genetic Linkage Map and Quantitative Trait Loci for Sugar Content in Onion (Allium cepa L.)
Source: Plants (Basel). 2021 Oct 22;10(11):2267. doi: 10.3390/plants10112267 (PMC8625195; doi:10.3390/plants10112267)
Supplement: Supplementary file 1 [file plants-10-02267-s001.zip]

Archive with 2 entries (2 files):
- 2021-08-24-Supplementary Table S1.xlsx
- 2021-08-25-Supplementary Table S2.xlsx
