# Supplementary material for: Genotyping-by-Sequencing Derived Genetic Linkage Map and Quantitative Trait Loci for Sugar Content in Onion (Allium cepa L.)
Source: Plants (Basel). 2021 Oct 22;10(11):2267. doi: 10.3390/plants10112267 (PMC8625195; doi:10.3390/plants10112267)
Supplement: Supplementary file 1 [file plants-10-02267-s001.zip › 2021-08-24-Supplementary Table S1.xlsx]

## Sheet: Sheet1
Table 1. The SNP matrix generated by GBS analysis.
SNP ID	Transcript ID	SNP position (bp)	Transcriptome reference sequence	SNP type	Sequence of 156 samples
					1	2	3	4	5	6	7	8	9	10	11	12	13	14	15	16	17	18	19	20	21	22	23	24	25	26	27	28	29	30	31	32	33	34	35	36	37	38	39	40	41	42	43	44	45
contig16176_92	Allium_cepa_contig16176	92	A	C/A	C	C	C	C	C	C	C	C	C	C	C	C	C	C	C	C	C	C	M	C	C	C	C	C	C	C	C	A	C	C	C	C	C	C	C	A	C	C	C	C	C	C	C	C	C
contig32214_22	Allium_cepa_contig32214	22	T	A/T	A	W	W	A	W	W	T	W	W	W	T	W	W	T	T	W	A	T	T	W	W	T	A	W	W	T	T	T	W	W	T	A	W	A	W	T	W	W	W	W	T	W	T	T	W
contig32214_63	Allium_cepa_contig32214	63	A	G/A	G	R	R	G	R	R	G	G	G	R	R	A	G	R	G	R	G	R	G	R	G	A	G	R	G	R	G	A	G	G	R	G	R	G	G	G	G	R	G	G	A	G	G	R	A
contig38028_67	Allium_cepa_contig38028	67	C	T/C	Y	Y	Y	C	Y	Y	Y	C	T	C	Y	Y	Y	C	Y	Y	Y	C	C	Y	C	T	Y	Y	Y	Y	T	Y	Y	Y	C	C	C	C	T	C	T	Y	C	T	C	Y	Y	C	C
contig42977_83	Allium_cepa_contig42977	83	A	C/A	C	C	C	C	A	C	C	C	C	C	C	C	C	C	C	A	C	A	C	C	C	C	C	C	A	C	C	C	C	C	C	C	C	C	C	C	C	C	C	C	C	C	C	C	C
contig45674_44	Allium_cepa_contig45674	44	T	C/T	Y	Y	Y	Y	C	Y	T	Y	Y	C	Y	Y	Y	C	T	Y	C	Y	Y	T	T	Y	Y	T	Y	C	T	Y	T	T	Y	C	T	Y	C	T	Y	T	Y	T	Y	C	T	Y	T
contig57160_190	Allium_cepa_contig57160	190	T	C/T	T	Y	T	Y	Y	T	T	Y	T	Y	Y	T	Y	Y	C	Y	Y	T	Y	Y	C	C	T	Y	C	C	C	Y	C	C	Y	Y	Y	Y	T	Y	Y	Y	Y	Y	T	T	T	Y	C
contig57558_184	Allium_cepa_contig57558	184	C	G/C	C	C	C	C	C	C	C	C	C	C	C	S	C	C	C	S	C	S	C	C	S	C	C	C	C	C	C	C	C	C	C	S	C	G	C	C	S	C	C	C	C	C	S	C	C
contig58292_240	Allium_cepa_contig58292	240	A	G/A	A	A	A	A	A	A	A	A	A	A	A	A	A	A	A	A	A	A	A	A	A	A	A	A	A	A	A	G	A	A	A	A	A	A	A	A	A	A	A	A	A	A	G	A	A
contig58374_241	Allium_cepa_contig58374	241	A	G/A	R	R	G	R	A	A	A	A	A	A	A	A	R	G	A	G	R	R	A	A	A	A	A	A	A	A	R	A	A	A	A	A	A	G	A	G	A	A	A	A	A	A	A	A	A
contig58685_164	Allium_cepa_contig58685	164	G	A/G	A	A	A	A	A	A	A	A	A	A	A	A	A	A	A	A	G	A	A	A	G	A	A	A	A	A	A	A	A	A	A	A	A	G	A	A	A	A	A	A	A	A	A	A	A
contig58916_180	Allium_cepa_contig58916	180	A	T/A	W	W	W	W	W	W	W	A	W	W	T	W	A	A	A	W	W	W	W	W	A	W	T	A	W	T	W	A	W	A	A	W	A	A	W	A	W	W	A	W	W	W	T	W	W
contig59112_383	Allium_cepa_contig59112	383	T	A/T	A	A	A	A	A	A	A	A	A	A	A	A	A	A	A	A	A	W	A	A	A	A	W	A	A	A	A	A	A	A	A	A	A	A	A	A	A	A	A	A	A	A	A	A	A
contig59268_111	Allium_cepa_contig59268	111	A	G/A	R	A	A	R	A	G	G	A	A	R	A	G	A	R	A	G	A	A	R	A	R	A	R	A	A	A	A	A	A	A	R	A	A	G	A	A	A	A	G	A	G	G	A	A	A
contig59436_262	Allium_cepa_contig59436	262	A	T/A	T	W	T	W	A	A	A	A	A	A	A	A	T	T	W	A	A	T	W	W	A	A	W	A	A	A	W	W	A	A	A	A	A	T	A	A	A	A	A	A	W	A	A	A	A
contig59608_247	Allium_cepa_contig59608	247	A	G/A	G	A	A	A	A	A	A	A	R	A	R	A	A	A	A	A	A	A	A	A	A	A	A	A	A	A	A	A	A	A	A	A	A	A	A	G	A	A	A	A	A	A	A	A	A
contig59719_72	Allium_cepa_contig59719	72	T	C/T	T	Y	Y	T	Y	Y	Y	C	C	Y	Y	Y	T	T	Y	T	Y	Y	Y	Y	Y	T	Y	Y	Y	T	Y	Y	T	T	T	Y	Y	Y	Y	T	Y	Y	T	T	Y	Y	Y	Y	Y
contig59828_382	Allium_cepa_contig59828	382	G	A/G	G	G	R	A	G	R	R	R	A	G	R	R	G	R	R	R	R	R	G	G	R	G	R	R	A	G	G	R	R	A	G	G	G	R	R	G	A	A	G	R	R	R	R	R	R
contig60181_185	Allium_cepa_contig60181	185	G	A/G	G	G	G	G	G	G	G	G	G	R	G	G	G	R	R	G	R	R	G	G	G	G	A	R	G	G	G	G	G	G	G	G	G	R	G	R	R	G	G	G	G	A	G	G	A
contig60194_197	Allium_cepa_contig60194	197	T	A/T	W	W	A	W	W	W	W	T	W	T	W	W	A	T	A	W	W	W	W	T	T	W	W	A	T	A	W	W	T	W	T	W	T	T	W	W	T	T	W	W	T	A	T	T	T
contig60324_379	Allium_cepa_contig60324	379	C	T/C	Y	T	T	C	Y	T	T	Y	Y	C	Y	Y	Y	Y	T	C	T	Y	C	T	T	T	Y	T	Y	T	Y	T	Y	Y	T	Y	T	Y	T	T	Y	C	Y	Y	T	T	Y	Y	Y
contig60357_260	Allium_cepa_contig60357	260	C	T/C	T	T	T	T	C	T	T	C	C	C	C	T	T	C	C	T	T	T	T	C	T	T	T	T	T	T	T	T	T	T	T	T	T	T	T	C	T	T	T	T	T	T	T	T	C
contig60357_312	Allium_cepa_contig60357	312	G	A/G	A	A	A	A	A	A	A	A	G	A	A	A	A	G	A	A	A	A	A	A	A	A	A	A	A	A	A	A	A	A	A	A	A	A	A	A	A	A	A	A	A	A	A	A	A
contig60394_535	Allium_cepa_contig60394	535	C	A/C	C	M	C	C	M	M	C	C	C	M	C	M	C	C	C	A	C	M	C	A	M	C	M	M	C	C	C	M	C	C	C	C	C	C	C	C	A	A	C	C	M	C	C	A	C
contig60431_117	Allium_cepa_contig60431	117	A	G/A	A	A	G	G	A	G	A	A	A	A	A	A	G	R	A	G	A	R	A	G	A	G	G	G	G	A	A	G	A	G	A	A	G	A	A	G	G	G	A	G	G	G	G	G	G
contig60580_234	Allium_cepa_contig60580	234	A	G/A	A	A	A	A	G	R	G	R	A	A	A	R	A	A	A	R	G	A	A	A	A	G	R	A	A	A	A	R	A	R	A	R	G	A	A	A	A	A	A	A	R	A	R	A	A
contig60658_227	Allium_cepa_contig60658	227	G	T/G	G	G	G	K	G	K	G	G	G	G	T	K	G	G	T	G	G	T	G	G	G	G	G	K	G	G	G	G	G	G	G	G	G	G	G	G	K	G	G	G	G	G	G	G	G
contig60714_158	Allium_cepa_contig60714	158	G	T/G	G	K	K	K	G	T	G	G	T	K	K	K	K	G	K	G	K	G	G	G	G	G	K	K	K	K	K	K	K	G	T	G	T	K	G	K	K	K	K	K	G	K	G	K	K
contig60717_362	Allium_cepa_contig60717	362	C	A/C	A	A	A	A	A	A	A	A	A	A	A	M	A	A	A	M	A	M	A	A	A	A	C	M	A	A	M	A	A	M	A	A	C	C	M	A	A	A	A	M	A	A	A	A	A
contig60861_349	Allium_cepa_contig60861	349	C	T/C	C	T	C	C	T	C	Y	C	C	C	C	Y	Y	Y	C	C	C	Y	C	Y	C	C	Y	C	C	C	C	C	C	C	C	C	C	C	C	C	C	C	C	C	C	C	C	C	C
contig60903_574	Allium_cepa_contig60903	574	A	T/A	W	T	A	A	A	W	A	W	A	T	A	W	A	T	A	T	A	W	A	A	A	A	A	W	A	A	T	W	A	W	W	A	A	A	A	A	A	A	A	A	A	W	A	A	A
contig60903_621	Allium_cepa_contig60903	621	C	T/C	C	C	C	Y	C	Y	T	C	Y	C	Y	Y	Y	Y	C	Y	C	C	T	C	C	C	Y	C	C	T	C	Y	C	Y	Y	C	T	T	C	Y	C	Y	T	Y	Y	C	C	C	T
contig60933_685	Allium_cepa_contig60933	685	T	C/T	Y	Y	C	C	Y	C	Y	C	Y	Y	Y	C	C	C	C	T	Y	C	C	C	T	Y	T	Y	T	C	C	C	Y	Y	Y	C	C	T	C	Y	Y	C	C	C	C	C	C	Y	C
contig60964_258	Allium_cepa_contig60964	258	G	C/G	C	G	G	G	G	G	C	G	G	G	G	C	G	G	G	G	G	G	S	G	G	C	G	G	G	G	G	S	G	G	G	G	G	G	G	G	G	S	G	G	G	G	G	G	G
contig61003_128	Allium_cepa_contig61003	128	A	G/A	A	R	A	A	G	A	R	A	A	G	A	R	A	G	A	R	A	A	A	R	A	R	R	A	R	A	A	R	A	G	A	A	G	A	A	R	R	A	G	R	A	R	A	R	G
contig61049_904	Allium_cepa_contig61049	904	T	A/T	A	A	A	W	W	W	T	A	A	W	A	A	T	A	A	A	W	A	T	A	T	W	A	A	A	A	A	W	W	A	A	A	A	A	A	A	A	A	A	A	A	A	A	A	A
contig61053_802	Allium_cepa_contig61053	802	A	T/A	A	A	T	W	A	W	A	A	A	A	T	T	T	A	W	A	W	A	A	A	A	A	A	T	W	T	A	A	A	A	A	A	A	A	A	A	T	W	A	T	T	A	A	A	A
contig61057_525	Allium_cepa_contig61057	525	G	C/G	C	S	G	S	C	C	S	G	C	C	C	C	C	C	G	C	C	C	C	C	C	C	C	C	C	C	S	S	C	C	C	C	C	C	G	S	C	C	C	C	S	S	C	C	C
contig61067_991	Allium_cepa_contig61067	991	T	A/T	W	W	W	W	W	W	T	W	T	W	W	W	T	W	W	W	W	W	W	W	W	T	W	W	W	W	W	W	T	T	T	W	T	T	W	A	T	W	W	W	W	T	W	T	T
contig61080_785	Allium_cepa_contig61080	785	G	A/G	G	G	G	R	R	R	R	R	R	A	R	R	G	R	A	A	G	R	G	A	G	G	G	R	A	A	R	R	G	R	R	R	A	G	A	G	R	A	R	A	R	R	A	R	R
contig61100_302	Allium_cepa_contig61100	302	G	A/G	A	R	R	G	R	G	R	G	G	R	R	G	R	A	R	R	G	R	A	R	G	G	R	R	G	R	R	R	R	G	G	A	G	R	R	G	G	A	R	R	R	R	G	G	G
contig61106_992	Allium_cepa_contig61106	992	G	A/G	G	G	G	G	G	R	G	G	R	G	G	R	G	G	A	G	G	A	G	G	G	G	G	G	G	G	G	G	G	G	G	G	G	G	G	G	G	R	G	G	G	G	G	R	G
contig61110_1192	Allium_cepa_contig61110	1192	G	T/G	T	T	K	K	T	G	G	T	G	G	G	G	G	T	G	G	G	G	G	G	G	G	G	G	K	G	G	K	G	G	G	G	G	G	G	G	G	G	G	G	G	G	G	G	G
contig61111_1107	Allium_cepa_contig61111	1107	G	A/G	G	R	G	R	G	R	R	R	R	R	R	R	R	A	G	R	G	G	G	A	R	R	R	R	R	G	G	R	R	R	R	R	R	R	R	R	R	R	R	R	R	A	G	R	G
contig61111_1331	Allium_cepa_contig61111	1331	C	A/C	C	C	A	C	M	M	C	C	C	C	C	C	C	A	M	M	C	A	M	C	C	C	M	C	C	C	C	M	C	C	M	C	C	M	C	A	C	C	C	C	C	C	C	A	C
contig61116_174	Allium_cepa_contig61116	174	T	C/T	Y	T	C	Y	T	C	Y	C	C	T	C	T	Y	C	C	C	C	T	T	C	C	C	C	C	T	C	T	T	C	T	C	T	C	C	T	C	C	C	C	Y	T	T	T	C	T
contig61116_344	Allium_cepa_contig61116	344	A	C/A	A	M	M	A	A	M	A	A	C	M	A	M	A	M	C	M	A	M	A	A	A	C	M	M	A	M	M	M	A	A	M	A	A	A	A	A	C	M	A	A	A	M	A	C	M
contig61116_442	Allium_cepa_contig61116	442	T	A/T	W	W	W	T	A	T	A	T	T	T	W	T	W	W	T	W	T	W	W	W	W	W	W	W	T	A	A	W	T	W	W	W	A	W	W	W	A	W	W	T	W	T	T	T	T
contig61116_1498	Allium_cepa_contig61116	1498	G	C/G	G	S	S	G	S	G	G	S	C	S	S	G	S	S	G	C	S	S	G	S	S	S	S	G	G	G	S	G	G	S	S	G	G	S	S	S	S	C	S	S	S	S	G	G	S
contig61117_568	Allium_cepa_contig61117	568	A	G/A	R	A	R	R	G	A	R	G	G	G	G	G	G	G	G	R	G	G	R	R	A	R	G	R	A	R	G	G	R	G	G	A	R	A	G	G	G	A	G	G	R	G	A	R	G
contig61140_1134	Allium_cepa_contig61140	1134	G	T/G	T	T	T	T	T	T	G	T	T	T	T	T	T	T	T	T	T	T	T	T	T	T	T	T	T	T	T	T	T	T	T	T	T	T	T	T	T	T	T	T	T	T	T	T	T
contig61143_876	Allium_cepa_contig61143	876	G	A/G	R	A	A	R	A	R	A	R	G	R	R	R	A	R	R	G	A	A	A	G	R	G	A	R	G	A	A	A	A	A	A	A	A	A	R	R	R	A	A	R	A	G	G	R	R
contig61151_454	Allium_cepa_contig61151	454	A	T/A	T	W	A	W	W	W	T	W	W	A	T	W	W	W	W	A	W	W	T	A	A	T	T	W	A	T	W	W	W	W	W	T	W	W	W	W	T	W	W	W	T	W	A	W	W
contig61153_94	Allium_cepa_contig61153	94	C	G/C	S	S	S	S	C	S	G	C	S	S	C	S	S	G	S	G	S	S	G	C	C	C	C	C	S	S	G	S	G	C	S	G	G	S	S	S	S	C	S	S	C	G	S	S	C
contig61153_598	Allium_cepa_contig61153	598	T	G/T	T	T	T	T	T	T	T	T	T	T	T	T	T	T	T	T	G	T	T	G	T	T	T	T	T	T	T	T	T	T	T	T	T	T	T	T	T	T	T	T	T	G	G	T	T
contig61154_519	Allium_cepa_contig61154	519	C	G/C	S	S	S	S	S	S	S	S	C	S	C	S	S	G	S	C	S	S	S	S	C	G	S	G	C	C	C	S	C	C	C	S	C	S	S	S	C	C	S	S	S	S	C	S	C
contig61154_1303	Allium_cepa_contig61154	1303	C	A/C	C	C	C	C	C	C	C	A	C	C	C	C	C	C	C	C	C	C	C	C	C	C	C	C	C	M	A	C	C	C	C	C	C	C	C	C	C	C	C	C	C	C	C	C	C
contig61155_599	Allium_cepa_contig61155	599	T	A/T	T	A	A	T	T	W	T	A	A	A	W	W	W	T	A	A	A	W	A	A	T	T	A	A	A	T	A	A	A	A	W	A	A	A	A	T	A	T	A	A	A	A	A	W	A
contig61163_1500	Allium_cepa_contig61163	1500	G	C/G	S	S	G	S	S	S	S	S	C	C	G	S	S	C	G	G	S	S	S	S	S	S	G	G	G	S	G	S	G	G	S	S	S	G	G	G	S	S	G	C	C	S	G	G	C
contig61164_1732	Allium_cepa_contig61164	1732	A	T/A	W	A	T	T	T	W	T	A	T	T	A	A	W	A	W	A	T	A	T	T	A	A	A	W	A	T	T	T	A	T	T	T	A	A	W	A	T	W	T	A	W	A	T	T	A
contig61165_2862	Allium_cepa_contig61165	2862	A	G/A	R	R	G	R	R	G	G	G	G	R	R	R	G	A	A	G	R	R	G	G	R	R	G	G	G	G	R	R	R	R	G	G	R	R	R	G	R	R	R	G	G	R	G	R	R
contig61167_2936	Allium_cepa_contig61167	2936	A	T/A	A	A	A	A	W	W	A	A	A	W	A	A	A	A	W	W	A	W	A	A	A	A	A	A	A	W	W	A	A	A	A	A	A	A	A	A	T	A	A	A	W	A	A	A	A
contig61169_509	Allium_cepa_contig61169	509	A	T/A	W	A	W	W	W	T	W	W	W	W	W	W	W	T	W	W	T	T	W	T	T	W	A	W	A	W	T	W	W	T	W	A	W	W	W	T	A	W	W	W	T	W	W	A	W
contig61169_840	Allium_cepa_contig61169	840	C	A/C	C	C	C	C	C	M	C	C	C	C	C	A	C	C	A	C	C	A	C	A	A	M	C	C	A	M	C	M	C	C	C	C	C	C	M	C	A	C	C	C	C	C	C	C	M
contig61169_1792	Allium_cepa_contig61169	1792	G	T/G	K	G	G	K	G	K	G	G	G	G	K	G	G	G	G	T	T	K	G	G	G	G	K	G	T	K	G	G	G	G	K	G	G	K	K	G	K	G	K	G	G	G	G	G	G
contig61169_2172	Allium_cepa_contig61169	2172	A	G/A	A	G	A	R	A	A	R	A	A	A	A	A	R	R	A	A	R	G	G	A	A	A	A	A	G	A	A	A	A	G	A	G	A	G	A	G	G	A	G	A	G	A	A	R	A
T61.3_1354	AC.Combine.Locus_61.3	1354	A	G/A	A	G	R	G	R	G	A	G	A	R	R	R	R	G	R	G	G	G	G	R	R	R	R	R	G	A	A	G	A	A	R	R	G	R	A	R	R	G	R	A	R	R	R	A	R
T61.4_2112	AC.Combine.Locus_61.4	2112	G	C/G	G	C	G	C	G	C	G	C	G	G	G	G	G	C	G	C	C	C	C	G	C	G	G	G	C	G	G	C	G	G	G	G	C	G	G	G	G	C	S	G	G	S	C	G	C
T61.4_2181	AC.Combine.Locus_61.4	2181	A	G/A	A	G	A	G	A	G	A	G	A	A	A	A	A	G	A	G	G	G	G	A	G	A	A	A	G	A	A	G	A	A	A	A	G	A	A	A	A	G	R	A	A	R	G	A	G
T264.2_2500	AC.Combine.Locus_264.2	2500	G	A/G	R	R	R	R	R	R	A	A	A	A	A	A	R	R	R	A	A	G	A	A	R	R	G	R	R	G	R	A	R	A	A	R	R	A	R	R	R	R	A	R	R	R	A	G	R
T264.2_2576	AC.Combine.Locus_264.2	2576	T	C/T	Y	Y	Y	Y	Y	Y	C	C	C	C	C	C	Y	Y	Y	C	C	T	C	C	Y	Y	T	Y	Y	T	Y	C	Y	C	C	Y	Y	C	Y	Y	Y	Y	C	Y	Y	Y	C	T	Y
T322.1_538	AC.Combine.Locus_322.1	538	C	T/C	Y	C	C	Y	Y	Y	C	Y	Y	C	T	Y	Y	Y	C	Y	Y	C	Y	Y	T	Y	Y	Y	T	C	Y	C	C	Y	Y	T	T	C	T	C	T	Y	Y	C	T	Y	Y	Y	C
T463.2_785	AC.Combine.Locus_463.2	785	C	T/C	C	Y	C	Y	T	C	Y	Y	Y	T	Y	T	Y	Y	Y	C	Y	C	T	Y	T	Y	Y	Y	T	Y	C	Y	T	Y	C	Y	Y	T	Y	C	C	Y	C	Y	C	Y	Y	Y	T
T463.2_833	AC.Combine.Locus_463.2	833	A	T/A	T	W	T	W	A	T	W	W	W	A	W	A	W	W	W	T	W	T	A	W	A	W	W	W	A	W	T	W	A	W	T	W	W	A	W	T	T	W	T	W	T	W	W	W	A
T463.2_871	AC.Combine.Locus_463.2	871	T	G/T	G	K	G	K	T	G	K	K	K	T	K	T	K	K	K	G	K	G	T	K	T	K	K	K	T	K	G	K	T	K	G	K	K	T	K	G	G	K	G	K	G	K	K	K	T
T539.1_799	AC.Combine.Locus_539.1	799	C	T/C	C	Y	Y	Y	C	Y	C	C	T	C	C	C	T	C	T	C	C	Y	C	T	Y	C	Y	C	Y	C	T	C	C	Y	Y	Y	Y	T	C	Y	T	C	T	C	Y	Y	C	Y	C
T539.1_891	AC.Combine.Locus_539.1	891	G	C/G	C	G	G	G	C	G	S	G	G	C	C	C	G	C	G	C	C	G	G	G	G	C	G	C	G	C	G	G	G	G	G	G	G	G	G	G	G	C	G	C	G	G	C	G	C
T539.1_938	AC.Combine.Locus_539.1	938	C	A/C	C	A	A	A	C	A	C	A	A	C	C	C	A	C	A	C	C	A	A	A	A	C	A	C	A	C	A	A	A	A	A	A	A	A	A	A	A	C	A	C	A	A	C	A	C
T539.1_995	AC.Combine.Locus_539.1	995	T	C/T	T	C	C	C	T	C	T	C	C	T	T	T	C	T	C	T	T	C	C	C	C	T	C	T	C	T	C	C	C	C	C	C	C	C	C	C	C	T	C	T	C	C	T	C	T
T539.1_1029	AC.Combine.Locus_539.1	1029	G	G/A	A	G	G	G	A	G	G	G	G	A	A	A	G	A	G	A	A	G	G	G	G	A	G	A	G	A	G	G	G	G	G	G	G	G	G	G	G	G	G	A	G	G	A	G	A
T548.10_2100	AC.Combine.Locus_548.10	2100	C	T/C	C	Y	Y	Y	Y	T	Y	T	Y	T	Y	Y	T	Y	C	Y	Y	C	C	T	Y	Y	Y	Y	Y	C	Y	Y	C	Y	T	Y	C	Y	Y	T	Y	Y	T	T	C	T	T	Y	Y
T605.4_101	AC.Combine.Locus_605.4	101	C	T/C	T	T	T	Y	C	C	T	C	C	C	C	Y	Y	C	C	Y	C	C	T	C	Y	Y	Y	C	T	T	C	T	T	C	C	T	C	Y	C	C	Y	T	Y	T	Y	C	T	T	C
T613.3_869	AC.Combine.Locus_613.3	869	G	A/G	A	G	G	G	R	G	G	G	A	R	R	R	R	A	R	G	R	R	R	A	G	R	R	R	R	G	R	G	R	G	R	A	A	R	R	A	G	G	R	G	G	R	R	G	G
T781.2_515	AC.Combine.Locus_781.2	515	C	T/C	C	C	C	C	C	C	C	C	T	C	C	C	C	T	C	C	Y	C	C	T	C	C	C	C	C	C	C	C	C	C	C	T	C	C	C	C	C	C	C	C	C	C	C	C	C
T821.1_1373	AC.Combine.Locus_821.1	1373	A	G/A	A	A	R	R	A	R	A	G	A	R	R	R	G	A	A	A	R	R	A	R	R	G	R	R	R	R	R	A	A	G	G	G	G	G	A	A	A	R	A	A	A	R	A	A	R
T919.1_648	AC.Combine.Locus_919.1	648	G	C/G	S	C	S	C	S	S	G	S	C	S	S	G	C	C	G	S	S	S	C	S	S	C	S	G	C	C	C	G	G	S	S	S	S	C	S	G	C	G	C	C	C	C	G	S	C
T919.1_661	AC.Combine.Locus_919.1	661	T	C/T	Y	C	Y	C	Y	Y	T	Y	C	Y	Y	T	C	C	T	Y	Y	Y	C	Y	Y	C	Y	T	C	C	C	T	T	Y	Y	Y	Y	C	Y	T	C	T	C	C	C	C	T	Y	C
T1004.1_707	AC.Combine.Locus_1004.1	707	T	T/A	A	A	A	A	A	A	T	A	A	A	A	A	A	A	A	A	A	A	A	A	A	A	A	A	A	T	T	A	A	A	A	A	A	A	A	A	A	T	A	A	A	A	A	A	A
T1004.1_791	AC.Combine.Locus_1004.1	791	G	G/C	C	C	C	C	C	C	G	C	C	C	C	C	C	C	C	C	C	C	C	C	C	C	C	C	C	G	G	C	C	C	C	C	C	C	C	C	C	G	C	C	C	C	C	C	C
T1051.1_519	AC.Combine.Locus_1051.1	519	G	T/G	T	K	T	T	G	T	K	T	T	T	T	K	T	G	T	K	T	T	T	G	T	T	T	T	T	T	T	T	T	T	T	T	K	T	K	T	T	T	T	T	T	T	T	T	T
T1051.1_610	AC.Combine.Locus_1051.1	610	G	T/G	G	K	K	T	G	K	K	K	G	G	K	K	G	K	G	K	K	T	K	K	G	K	K	K	K	K	K	T	K	K	K	K	K	K	G	T	K	K	K	K	T	T	K	K	K
T1051.1_891	AC.Combine.Locus_1051.1	891	G	C/G	S	S	S	S	S	S	S	C	S	C	S	S	G	S	S	S	S	C	C	G	G	G	S	G	S	G	C	S	C	G	S	G	C	G	S	S	G	G	S	S	S	S	G	G	G
T1360.1_359	AC.Combine.Locus_1360.1	359	C	T/C	C	T	T	T	C	Y	T	T	C	Y	Y	Y	Y	C	Y	Y	Y	Y	Y	C	T	Y	Y	Y	Y	T	Y	Y	Y	T	Y	C	C	Y	Y	C	T	T	Y	T	T	Y	Y	T	T
T1579.3_624	AC.Combine.Locus_1579.3	624	C	T/C	Y	C	C	Y	T	Y	C	Y	Y	C	T	Y	Y	Y	C	Y	Y	C	Y	T	T	Y	Y	Y	T	C	Y	C	C	Y	C	T	T	C	T	C	T	Y	Y	C	T	Y	Y	Y	C
T1893.1_547	AC.Combine.Locus_1893.1	547	C	T/C	Y	T	C	C	C	Y	C	T	Y	C	T	C	T	Y	T	Y	C	Y	Y	C	T	C	T	C	Y	T	Y	Y	C	Y	Y	Y	Y	C	T	Y	Y	Y	T	Y	Y	Y	C	Y	Y
T1893.1_566	AC.Combine.Locus_1893.1	566	A	G/A	R	G	A	A	A	R	A	G	R	A	G	A	G	R	G	R	A	R	R	A	G	A	G	A	R	G	R	R	A	R	R	R	R	A	G	R	R	R	G	R	R	R	A	R	R
T1893.1_580	AC.Combine.Locus_1893.1	580	A	C/A	M	C	A	A	A	M	A	C	M	A	C	A	C	M	C	M	A	M	M	A	C	A	C	A	M	C	M	M	A	M	A	M	M	A	C	M	M	M	C	M	M	M	A	M	M
T1895.17_287	AC.Combine.Locus_1895.17	287	A	G/A	A	R	A	G	A	A	R	A	A	G	A	R	R	A	R	A	A	R	G	A	A	A	A	R	A	R	A	A	A	A	A	A	A	A	A	G	A	G	A	A	A	A	R	A	A
T1895.86_1780	AC.Combine.Locus_1895.86	1780	A	G/A	G	R	R	R	G	G	G	G	G	R	R	R	R	G	G	R	R	G	R	G	G	G	R	R	G	G	G	G	G	G	A	R	G	G	G	G	G	G	G	R	G	G	A	G	R
T1895.86_1806	AC.Combine.Locus_1895.86	1806	G	A/G	A	R	R	R	A	R	A	R	R	G	G	R	R	A	G	R	A	R	R	G	R	G	R	R	A	G	A	R	G	R	G	A	R	G	G	R	G	G	R	R	R	G	G	A	A
T1895.86_2673	AC.Combine.Locus_1895.86	2673	C	T/C	C	C	C	C	C	C	C	C	C	C	C	C	C	C	C	C	C	C	Y	C	C	C	C	C	T	T	C	C	C	C	C	C	C	C	C	C	C	C	C	C	C	C	C	C	C
T1895.86_2871	AC.Combine.Locus_1895.86	2871	T	C/T	T	T	T	T	Y	T	T	T	T	T	T	Y	T	T	T	T	Y	T	Y	T	C	T	C	Y	C	Y	Y	T	T	T	Y	Y	T	T	T	Y	T	T	T	T	Y	Y	T	T	T
T1895.92_3621	AC.Combine.Locus_1895.92	3621	A	G/A	A	R	A	A	R	R	R	A	G	R	A	R	R	A	R	R	A	A	R	R	A	R	A	R	R	R	R	A	R	R	R	R	R	A	A	A	A	R	A	R	R	A	A	A	R
T1895.92_4125	AC.Combine.Locus_1895.92	4125	T	C/T	T	Y	T	Y	Y	C	T	T	T	Y	T	T	Y	Y	Y	Y	T	C	T	T	Y	T	C	Y	C	T	C	Y	T	T	T	T	T	T	T	Y	T	T	T	T	Y	T	T	Y	T
T1895.92_4143	AC.Combine.Locus_1895.92	4143	T	C/T	T	T	T	T	T	T	T	C	T	T	T	T	Y	T	T	T	T	T	T	T	T	T	T	Y	T	T	T	T	T	T	T	T	T	T	T	T	T	T	T	T	Y	Y	T	T	C
T1895.92_4191	AC.Combine.Locus_1895.92	4191	C	T/C	C	C	C	Y	C	C	C	T	C	C	C	C	C	C	C	C	C	C	C	C	C	C	C	C	C	Y	C	C	C	C	C	C	C	C	C	C	C	C	C	C	C	C	C	C	T
T1895.92_4242	AC.Combine.Locus_1895.92	4242	G	A/G	G	R	G	R	G	G	G	A	G	G	R	R	R	G	G	G	G	G	R	R	G	G	R	G	R	R	G	G	G	G	R	G	G	G	G	R	G	G	G	G	G	G	G	G	A
T1895.92_5581	AC.Combine.Locus_1895.92	5581	G	A/G	G	R	R	G	A	G	A	A	G	A	G	A	G	A	G	A	A	A	R	G	A	A	G	A	A	G	G	A	A	G	G	A	G	G	A	A	G	R	A	G	R	G	R	G	R
T1936.1_1054	AC.Combine.Locus_1936.1	1054	G	A/G	A	R	R	R	A	A	G	G	A	R	R	G	R	A	R	R	R	R	R	A	G	R	R	R	R	G	R	A	R	G	A	A	A	R	R	R	G	G	R	R	R	R	R	R	G
T1936.1_1074	AC.Combine.Locus_1936.1	1074	C	T/C	T	Y	Y	Y	T	T	C	C	T	Y	Y	C	Y	T	Y	Y	Y	Y	Y	T	C	Y	Y	Y	Y	C	Y	T	Y	C	T	T	T	Y	Y	Y	C	C	Y	Y	Y	Y	Y	Y	C
T1936.1_1087	AC.Combine.Locus_1936.1	1087	C	T/C	C	Y	Y	Y	C	C	T	T	C	Y	Y	T	Y	C	Y	Y	Y	Y	Y	C	T	Y	Y	Y	Y	T	Y	C	Y	T	C	C	C	Y	Y	Y	T	T	Y	Y	Y	Y	Y	Y	T
T1936.1_1114	AC.Combine.Locus_1936.1	1114	G	A/G	A	R	R	R	A	A	G	G	A	R	R	G	R	A	R	R	R	R	R	A	G	R	R	R	R	G	R	A	R	G	A	A	A	R	R	R	G	G	R	R	R	R	R	R	G
T1936.1_1340	AC.Combine.Locus_1936.1	1340	A	G/A	G	R	R	R	G	G	A	A	G	R	R	A	R	G	R	R	R	R	R	G	A	R	R	R	R	A	R	G	A	A	G	G	G	R	G	R	A	A	R	R	R	R	R	A	A
T2111.7_760	AC.Combine.Locus_2111.7	760	G	A/G	G	R	R	R	A	R	G	A	A	A	A	R	R	A	A	R	R	R	G	A	R	R	R	R	R	G	G	R	G	A	R	R	R	R	R	A	R	G	R	G	R	R	A	R	A
T2111.7_809	AC.Combine.Locus_2111.7	809	A	G/A	A	R	R	R	G	R	A	G	G	G	G	R	R	G	G	R	R	R	A	G	R	R	R	R	R	A	A	R	A	G	R	R	R	R	R	G	R	A	R	A	R	R	G	R	G
T2131.1_778	AC.Combine.Locus_2131.1	778	C	T/C	C	Y	Y	Y	T	Y	C	T	T	T	T	Y	Y	T	T	Y	Y	Y	C	T	Y	Y	Y	Y	Y	C	Y	Y	C	T	Y	Y	Y	Y	Y	T	Y	C	Y	C	Y	Y	T	Y	T
T2131.1_873	AC.Combine.Locus_2131.1	873	T	C/T	C	Y	Y	Y	T	Y	C	T	T	T	T	Y	Y	T	T	Y	Y	Y	C	T	Y	Y	Y	Y	Y	C	Y	Y	C	T	Y	Y	Y	Y	Y	T	Y	C	Y	C	Y	Y	T	Y	T
T2389.4_2044	AC.Combine.Locus_2389.4	2044	G	T/G	G	T	T	T	K	T	G	K	T	T	T	G	T	T	T	T	K	K	G	K	K	T	G	G	T	G	K	T	G	G	T	K	G	T	T	G	T	G	T	T	T	T	K	T	G
T2409.4_383	AC.Combine.Locus_2409.4	383	T	C/T	T	C	T	T	Y	C	C	T	T	T	Y	C	Y	T	C	C	T	T	C	T	Y	C	Y	T	C	T	T	C	T	T	C	T	C	C	T	T	T	C	T	T	T	T	T	T	T
T2409.4_475	AC.Combine.Locus_2409.4	475	A	T/A	A	T	A	A	W	T	T	A	A	A	W	T	A	A	T	T	A	A	T	A	W	W	W	A	T	A	A	T	A	A	T	A	T	T	A	A	A	T	A	A	A	A	A	A	A
T2409.4_667	AC.Combine.Locus_2409.4	667	C	T/C	C	T	C	T	Y	T	T	T	C	Y	Y	T	Y	T	T	T	T	Y	T	C	Y	Y	Y	T	T	T	C	T	C	C	T	C	T	T	Y	T	C	T	C	C	C	T	C	C	T
T2409.4_693	AC.Combine.Locus_2409.4	693	C	T/C	C	T	C	C	Y	T	T	C	C	C	Y	T	Y	C	T	T	C	C	T	C	Y	Y	Y	C	T	C	C	T	C	C	T	C	T	T	C	C	C	T	C	C	C	C	C	C	C
T2422.12_2148	AC.Combine.Locus_2422.12	2148	G	A/G	A	A	A	A	A	A	A	R	A	A	R	A	A	A	R	A	R	R	R	A	A	R	G	G	A	A	A	R	A	A	R	A	A	A	A	R	A	G	A	G	G	G	A	A	A
T2617.1_675	AC.Combine.Locus_2617.1	675	A	G/A	G	R	R	R	R	A	A	R	R	R	R	R	A	R	A	A	R	G	G	G	R	G	R	A	R	R	A	G	A	R	G	R	G	R	G	R	R	A	R	A	R	R	G	R	R
T2617.1_713	AC.Combine.Locus_2617.1	713	T	A/T	A	W	W	W	W	T	T	W	W	W	W	W	T	W	T	T	W	A	A	A	W	A	W	T	W	W	T	A	W	W	A	W	A	W	A	W	W	T	W	T	W	W	A	W	W
T2664.2_1805	AC.Combine.Locus_2664.2	1805	C	T/C	C	C	C	C	C	T	Y	C	T	Y	Y	C	T	C	C	Y	C	Y	T	T	Y	T	T	C	C	C	C	T	Y	Y	T	T	C	Y	T	Y	C	Y	T	T	Y	Y	T	T	Y
T2692.2_1892	AC.Combine.Locus_2692.2	1892	A	G/A	A	G	R	R	A	A	R	A	G	G	R	A	G	A	A	A	R	R	A	G	R	G	R	A	A	G	R	R	A	A	R	G	G	G	A	G	R	G	A	G	A	A	G	A	A
T2692.2_1967	AC.Combine.Locus_2692.2	1967	C	G/C	C	G	S	S	C	C	S	S	S	G	S	C	G	C	C	C	S	S	C	G	S	G	S	C	C	G	S	S	C	C	S	G	G	G	C	G	S	G	C	S	S	C	S	C	C
T2692.2_2043	AC.Combine.Locus_2692.2	2043	C	T/C	C	T	C	Y	C	C	C	Y	Y	T	Y	C	T	C	C	C	Y	Y	C	T	Y	T	Y	C	C	T	Y	Y	C	C	C	T	T	T	C	T	Y	T	C	C	C	C	T	C	C
T2701.3_435	AC.Combine.Locus_2701.3	435	A	G/A	G	A	A	A	R	A	R	R	R	R	A	R	A	A	R	A	A	R	A	G	A	G	R	A	G	R	G	A	A	R	A	G	A	R	A	G	R	A	G	G	G	R	G	R	A
T2725.3_678	AC.Combine.Locus_2725.3	678	A	G/A	R	A	R	R	R	G	G	A	R	G	R	R	R	A	R	A	A	G	R	G	R	G	G	R	G	R	R	R	A	R	R	G	R	R	R	A	R	A	R	R	G	R	G	R	R
T2750.1_603	AC.Combine.Locus_2750.1	603	G	A/G	G	G	A	A	G	G	G	G	G	G	G	A	G	G	G	A	A	G	G	G	A	G	G	G	A	G	G	G	G	G	A	G	G	G	G	G	G	A	G	G	G	G	G	A	G
T2750.1_615	AC.Combine.Locus_2750.1	615	G	A/G	G	G	A	A	G	G	G	G	G	G	G	A	G	G	G	A	A	G	G	G	A	G	G	G	A	G	G	G	G	G	A	G	G	G	G	G	G	A	G	G	G	G	G	A	G
T2750.1_621	AC.Combine.Locus_2750.1	621	A	G/A	A	A	G	G	A	A	A	A	A	A	A	G	A	A	A	G	G	A	A	A	G	A	A	A	G	A	A	A	A	A	G	A	A	A	A	A	A	G	A	A	A	A	A	G	A
T2750.1_630	AC.Combine.Locus_2750.1	630	C	T/C	C	T	C	C	T	T	C	T	T	T	T	C	T	T	T	C	C	T	T	T	C	T	T	C	C	T	T	T	C	T	C	T	T	T	T	T	T	C	T	T	T	T	T	C	T
T2750.1_637	AC.Combine.Locus_2750.1	637	G	A/G	A	A	G	G	A	A	G	A	A	A	A	G	A	A	A	G	G	A	A	A	G	A	A	G	G	A	A	A	G	A	G	A	A	A	A	A	A	G	A	A	A	A	A	G	A
T2750.1_696	AC.Combine.Locus_2750.1	696	G	A/G	A	G	A	A	G	G	A	G	G	G	G	A	G	G	G	A	A	G	G	G	A	G	G	A	A	G	G	G	A	G	A	G	G	G	G	G	G	A	G	G	G	G	G	A	G
T2833.2_645	AC.Combine.Locus_2833.2	645	T	C/T	T	C	C	Y	T	C	C	T	Y	C	T	C	Y	C	C	C	C	C	Y	T	T	C	C	C	T	C	C	C	C	C	C	T	T	C	T	C	T	C	C	C	C	C	C	C	C
T2883.17_432	AC.Combine.Locus_2883.17	432	T	C/T	T	Y	T	T	T	Y	T	T	T	Y	T	C	Y	Y	Y	T	T	C	C	C	T	T	Y	Y	Y	T	Y	Y	T	T	T	T	T	T	T	Y	Y	T	T	C	Y	T	C	C	T
T2960.2_924	AC.Combine.Locus_2960.2	924	T	C/T	T	T	Y	C	Y	T	T	T	T	T	T	C	T	T	T	T	C	T	T	T	T	T	T	C	C	C	T	T	T	T	Y	T	T	T	T	T	T	T	Y	T	T	T	T	C	T
T2960.2_1000	AC.Combine.Locus_2960.2	1000	T	G/T	T	T	T	G	T	T	T	T	T	T	T	G	T	T	T	T	G	T	T	T	T	T	T	G	G	G	T	T	T	T	K	T	T	T	T	T	T	T	T	T	T	T	T	G	T
T3008.2_235	AC.Combine.Locus_3008.2	235	T	C/T	C	T	Y	T	C	T	T	T	T	Y	T	T	T	C	C	T	T	Y	T	C	T	Y	T	T	T	T	C	T	Y	T	T	C	T	T	T	C	T	T	C	C	T	T	C	T	Y
T3057.1_659	AC.Combine.Locus_3057.1	659	A	G/A	A	A	G	G	G	A	A	A	A	G	G	G	A	A	A	R	G	A	A	G	A	G	A	G	G	A	A	A	A	G	R	A	G	A	G	A	A	A	A	G	A	A	G	A	A
T3057.1_915	AC.Combine.Locus_3057.1	915	A	G/A	A	R	G	G	G	A	G	G	G	G	G	G	A	G	A	R	G	R	A	G	A	G	A	G	G	G	A	A	G	G	R	G	G	G	G	G	G	A	G	G	A	G	G	G	G
T3057.1_935	AC.Combine.Locus_3057.1	935	T	C/T	T	Y	C	C	C	T	C	C	C	C	C	C	T	C	T	Y	C	Y	T	C	T	C	T	C	C	C	T	T	C	C	Y	C	C	C	C	C	C	T	C	C	T	C	C	C	C
T3237.2_58	AC.Combine.Locus_3237.2	58	A	G/A	A	G	A	G	A	G	G	G	A	A	G	R	G	G	G	G	G	R	G	A	A	A	R	G	G	R	G	G	G	A	G	A	G	G	A	G	A	G	A	G	A	G	A	G	A
T3237.2_76	AC.Combine.Locus_3237.2	76	G	A/G	G	A	G	G	G	A	G	G	G	G	A	R	G	A	A	A	A	R	G	G	R	G	R	A	A	R	G	A	G	G	A	G	A	G	G	G	G	A	G	G	G	G	G	R	G
T3237.2_216	AC.Combine.Locus_3237.2	216	T	C/T	T	C	T	T	T	C	T	T	T	T	C	T	T	C	C	C	C	Y	T	T	T	T	Y	C	C	T	T	C	T	T	T	T	C	T	T	T	T	C	T	T	T	T	T	T	T
T3237.2_224	AC.Combine.Locus_3237.2	224	C	T/C	C	T	C	T	C	T	T	T	C	C	T	C	T	T	T	T	T	Y	T	C	C	C	Y	T	T	C	T	T	T	C	T	C	T	T	C	T	C	T	C	T	C	T	C	C	C
T3275.1_618	AC.Combine.Locus_3275.1	618	G	A/G	G	R	R	R	A	R	G	A	A	A	A	R	R	A	A	R	R	R	G	A	R	R	R	R	R	G	G	R	G	A	R	R	R	R	R	A	R	G	R	G	R	R	A	R	A
T3275.1_874	AC.Combine.Locus_3275.1	874	T	A/T	A	T	T	W	T	W	A	T	T	T	T	W	T	T	T	W	W	T	A	T	A	W	W	W	W	A	A	W	A	T	W	W	T	W	W	T	T	A	T	A	T	T	T	T	T
T3275.1_1048	AC.Combine.Locus_3275.1	1048	C	G/C	C	C	C	S	G	S	C	G	G	G	G	S	C	G	G	S	S	S	C	G	C	S	S	C	S	C	C	S	C	G	C	C	S	C	C	G	S	C	G	C	C	C	G	C	G
T3333.3_780	AC.Combine.Locus_3333.3	780	G	T/G	T	T	T	T	G	T	T	G	G	G	G	T	T	G	G	T	T	T	T	G	T	K	T	T	T	T	T	T	T	G	T	T	T	T	T	G	T	T	T	T	T	T	G	T	G
T3514.1_674	AC.Combine.Locus_3514.1	674	C	T/C	C	C	C	C	C	C	T	T	C	T	T	T	C	C	C	C	T	C	C	C	C	T	T	T	C	T	T	C	C	C	C	C	C	T	C	C	T	T	T	Y	C	T	C	C	T
T3666.1_569	AC.Combine.Locus_3666.1	569	G	A/G	R	A	R	G	A	R	A	R	G	R	A	A	R	A	G	R	A	R	R	G	R	A	A	A	R	A	G	R	R	R	G	R	R	G	R	R	G	A	G	A	R	R	A	R	A
T3666.1_579	AC.Combine.Locus_3666.1	579	A	C/A	M	A	M	C	A	M	A	M	C	M	A	A	M	A	C	M	A	M	M	C	M	A	A	A	M	A	C	M	M	M	C	M	M	C	M	M	C	A	C	A	M	M	A	M	A
T3666.1_658	AC.Combine.Locus_3666.1	658	G	A/G	R	A	R	G	A	R	A	R	G	R	A	A	R	A	G	R	A	R	R	G	R	A	A	A	R	A	G	R	G	R	G	R	R	G	R	R	G	A	G	A	R	R	A	R	A
T3810.2_82	AC.Combine.Locus_3810.2	82	C	T/C	Y	T	T	Y	Y	Y	Y	Y	Y	T	C	Y	Y	Y	T	Y	Y	T	Y	Y	C	Y	Y	Y	C	T	Y	T	T	Y	Y	C	C	T	C	T	C	Y	Y	T	C	Y	Y	Y	Y
T3810.2_98	AC.Combine.Locus_3810.2	98	C	T/C	Y	C	C	Y	Y	Y	Y	Y	Y	C	T	Y	Y	Y	C	Y	Y	C	Y	Y	T	Y	Y	Y	T	C	Y	C	C	Y	Y	T	T	C	T	C	T	Y	Y	C	T	Y	Y	Y	Y
T3810.2_178	AC.Combine.Locus_3810.2	178	A	G/A	R	A	A	R	R	R	R	R	R	A	G	R	R	R	A	R	R	A	R	R	G	R	R	R	G	A	R	A	A	R	R	G	G	A	G	A	G	R	R	A	G	R	R	R	R
T3810.2_179	AC.Combine.Locus_3810.2	179	A	G/A	R	A	A	R	R	R	R	R	R	A	G	R	R	R	A	R	R	A	R	R	G	R	R	R	G	A	R	A	A	R	R	G	G	A	G	A	G	R	R	A	G	R	R	R	R
T3810.2_222	AC.Combine.Locus_3810.2	222	C	G/C	S	C	C	S	S	S	S	S	S	C	G	S	S	S	C	S	S	C	S	S	G	S	S	S	G	C	S	C	C	S	S	G	G	C	G	C	G	S	S	C	G	S	S	S	S
T3990.1_637	AC.Combine.Locus_3990.1	637	C	T/C	C	C	Y	T	C	C	C	C	C	T	C	Y	T	C	C	C	Y	C	T	C	T	C	Y	C	C	C	C	C	C	T	C	T	C	T	C	C	C	T	C	C	C	C	C	C	T
T3990.1_647	AC.Combine.Locus_3990.1	647	A	G/A	A	A	R	A	G	A	A	A	A	A	A	R	G	A	R	A	R	A	G	A	G	A	R	A	A	A	A	A	G	G	A	G	A	G	A	A	A	G	A	A	A	G	A	G	G
T4105.1_349	AC.Combine.Locus_4105.1	349	T	C/T	T	C	Y	Y	T	Y	C	Y	Y	C	Y	Y	Y	T	T	T	Y	Y	T	C	Y	C	Y	Y	T	C	Y	T	T	Y	Y	C	C	C	Y	C	Y	Y	T	T	Y	T	T	Y	T
T4105.1_386	AC.Combine.Locus_4105.1	386	C	G/C	C	G	S	S	C	S	G	S	S	G	S	S	S	C	C	C	S	S	C	G	S	G	S	S	C	G	S	C	C	S	S	G	G	G	S	G	S	S	C	C	S	C	C	S	C
T4105.1_458	AC.Combine.Locus_4105.1	458	G	T/G	T	G	K	K	T	K	G	K	K	G	K	K	K	T	T	T	K	K	T	G	K	G	K	K	T	G	K	T	T	K	K	G	G	G	K	G	K	K	T	T	K	T	T	K	T
T4118.1_1223	AC.Combine.Locus_4118.1	1223	T	A/T	W	T	W	W	W	A	A	T	W	W	A	W	T	T	A	A	T	A	W	A	W	W	A	W	A	A	W	W	A	W	T	A	A	A	T	W	W	T	W	W	A	W	W	T	T
T4169.1_277	AC.Combine.Locus_4169.1	277	G	T/G	T	K	K	K	G	T	T	K	T	G	K	G	K	G	K	T	K	T	K	K	G	K	G	T	G	K	T	G	G	G	K	K	K	T	K	K	T	K	T	G	K	K	K	K	G
T4169.1_284	AC.Combine.Locus_4169.1	284	C	T/C	T	Y	Y	C	C	T	T	C	T	C	Y	C	Y	C	Y	T	Y	T	Y	Y	Y	Y	C	T	C	C	T	C	Y	Y	Y	Y	Y	T	Y	Y	T	Y	T	C	Y	Y	Y	Y	C
T4193.3_305	AC.Combine.Locus_4193.3	305	A	G/A	A	A	A	A	G	A	A	A	A	G	G	R	G	G	G	G	R	R	A	G	G	A	G	A	R	A	G	A	A	A	A	G	R	A	A	A	A	A	A	A	A	G	G	A	A
T4345.1_261	AC.Combine.Locus_4345.1	261	T	C/T	T	C	C	C	T	T	C	C	T	T	T	T	T	T	T	Y	T	T	T	T	C	T	T	T	T	T	T	C	T	C	T	T	T	T	T	T	C	C	T	Y	C	Y	T	T	C
T4345.1_265	AC.Combine.Locus_4345.1	265	A	C/A	A	C	C	C	A	A	C	C	A	A	A	A	A	A	A	M	A	A	A	A	C	A	A	A	A	A	A	C	A	C	A	A	M	A	A	A	C	C	A	A	C	M	M	A	C
T4668.1_969	AC.Combine.Locus_4668.1	969	A	G/A	G	A	A	A	R	A	R	A	R	R	A	R	A	A	R	A	A	R	A	G	R	G	R	A	R	R	G	A	A	G	A	G	A	R	A	R	R	A	G	G	G	R	G	R	R
T4682.2_1157	AC.Combine.Locus_4682.2	1157	G	A/G	R	A	R	A	R	A	R	R	A	A	R	R	A	A	R	A	R	R	A	R	R	R	R	G	A	A	R	R	R	R	R	R	R	A	R	R	A	G	R	G	A	R	R	R	R
T4682.2_1163	AC.Combine.Locus_4682.2	1163	T	C/T	Y	C	Y	C	Y	C	Y	Y	C	C	Y	Y	C	C	Y	C	Y	Y	C	Y	Y	Y	Y	T	C	C	Y	Y	Y	Y	Y	Y	Y	C	Y	Y	C	T	Y	C	C	Y	Y	Y	Y
T4682.2_1193	AC.Combine.Locus_4682.2	1193	C	T/C	Y	T	Y	T	Y	T	Y	Y	T	T	Y	Y	T	T	Y	T	Y	Y	T	Y	Y	Y	Y	C	T	T	Y	Y	Y	Y	Y	Y	Y	T	Y	Y	T	C	Y	C	T	Y	Y	Y	Y
T4682.2_1271	AC.Combine.Locus_4682.2	1271	A	G/A	R	G	R	G	R	G	R	R	G	G	R	R	G	G	R	G	R	R	R	R	R	R	R	A	G	G	R	R	R	R	R	R	R	G	R	R	G	A	R	A	G	R	R	R	R
T4682.2_1312	AC.Combine.Locus_4682.2	1312	A	G/A	R	G	R	G	R	G	R	R	G	G	R	R	G	G	R	G	R	R	G	R	R	R	R	A	G	G	R	R	R	R	R	R	R	G	R	R	G	A	R	G	G	R	R	R	R
T4682.2_1361	AC.Combine.Locus_4682.2	1361	C	T/C	Y	T	Y	T	Y	T	Y	Y	T	T	Y	Y	T	T	Y	T	Y	Y	T	Y	Y	Y	Y	C	T	T	Y	Y	Y	Y	Y	Y	Y	T	Y	Y	T	C	Y	T	T	Y	Y	Y	Y
T4682.2_1472	AC.Combine.Locus_4682.2	1472	C	G/C	S	G	S	G	S	G	S	S	G	G	S	S	G	G	S	G	S	S	G	S	S	C	S	C	G	G	S	S	C	S	S	C	C	G	S	C	G	C	C	G	G	S	C	S	S
T4703.1_1269	AC.Combine.Locus_4703.1	1269	A	T/A	A	A	W	W	W	W	W	W	T	A	W	W	W	W	T	W	W	W	A	W	W	W	A	W	T	T	W	W	W	W	W	W	T	A	A	W	W	T	A	W	W	A	W	W	A
T4943.1_584	AC.Combine.Locus_4943.1	584	A	G/A	R	A	A	R	G	R	R	G	R	G	G	R	R	R	A	G	R	G	R	A	R	A	G	R	G	A	R	R	R	R	R	G	R	G	R	A	R	A	A	A	R	G	G	R	R
T4943.1_661	AC.Combine.Locus_4943.1	661	C	T/C	Y	C	C	Y	T	Y	Y	T	Y	T	T	Y	Y	Y	C	T	Y	T	Y	C	Y	C	T	Y	T	C	Y	Y	Y	Y	Y	T	Y	T	Y	C	Y	C	C	C	Y	T	T	Y	Y
T4943.1_663	AC.Combine.Locus_4943.1	663	T	C/T	Y	T	T	Y	C	Y	Y	C	Y	C	C	Y	Y	Y	T	C	Y	C	Y	T	Y	T	C	Y	C	T	Y	Y	Y	Y	Y	C	Y	C	Y	T	Y	T	T	T	Y	C	C	Y	Y
T4943.1_707	AC.Combine.Locus_4943.1	707	C	T/C	Y	C	C	Y	T	Y	Y	T	Y	T	T	Y	Y	Y	C	T	Y	T	Y	C	Y	C	T	Y	T	C	Y	Y	Y	Y	Y	T	Y	T	Y	C	Y	C	C	C	Y	T	T	Y	Y
T4943.1_719	AC.Combine.Locus_4943.1	719	G	A/G	R	G	G	R	A	R	R	A	R	A	A	R	R	R	G	A	R	A	R	G	R	G	A	R	A	G	R	R	R	R	R	A	R	A	R	G	R	G	G	G	R	A	A	R	R
T4960.1_1585	AC.Combine.Locus_4960.1	1585	C	G/C	C	C	S	S	S	G	G	C	S	S	G	S	C	C	G	G	C	C	S	G	S	C	G	S	S	G	S	S	G	S	C	S	G	G	S	G	S	C	S	S	G	S	S	C	C
T5004.2_108	AC.Combine.Locus_5004.2	108	T	C/T	C	T	T	T	T	C	C	C	C	T	T	T	C	T	C	C	T	C	Y	T	T	T	T	C	T	C	C	T	T	T	T	T	T	T	T	T	C	T	T	T	T	T	T	T	T
T5004.2_152	AC.Combine.Locus_5004.2	152	C	T/C	T	C	C	C	C	T	T	T	T	C	C	C	T	C	T	T	C	T	Y	C	C	C	C	T	C	T	T	C	C	C	C	C	C	C	C	C	T	C	C	C	C	C	C	C	C
T5004.2_180	AC.Combine.Locus_5004.2	180	T	C/T	C	T	T	T	T	C	C	C	C	T	T	T	C	T	C	C	T	C	Y	T	T	T	T	C	T	C	C	T	T	T	T	T	T	T	T	T	C	T	T	T	T	T	T	T	T
T5022.21_197	AC.Combine.Locus_5022.21	197	T	C/T	T	T	T	T	T	C	T	C	T	T	T	T	T	T	T	T	T	T	T	T	T	T	C	T	T	T	T	T	T	T	C	C	T	T	T	T	T	T	T	T	Y	T	C	T	T
T5705.12_1447	AC.Combine.Locus_5705.12	1447	A	G/A	R	G	G	R	R	R	R	R	R	G	A	R	R	R	G	G	R	G	R	R	A	R	R	R	A	G	R	G	R	R	R	A	A	G	A	G	R	R	R	G	A	A	A	G	R
T5705.12_1496	AC.Combine.Locus_5705.12	1496	G	A/G	R	A	A	R	R	R	R	R	R	A	G	R	R	R	A	A	R	A	R	R	G	R	R	R	G	A	R	A	R	R	R	G	G	A	G	A	R	R	R	A	G	G	G	A	R
T5705.12_1525	AC.Combine.Locus_5705.12	1525	T	A/T	W	A	A	W	W	W	T	W	W	A	T	W	W	W	A	A	W	A	W	W	T	W	W	W	T	A	W	A	W	W	W	T	T	A	T	A	W	W	W	A	T	T	T	A	W
T5815.1_74	AC.Combine.Locus_5815.1	74	A	T/A	A	T	T	A	A	T	T	A	A	T	A	A	A	A	T	T	A	T	A	A	A	W	A	T	A	T	A	T	T	W	T	A	A	T	A	T	A	A	A	T	A	A	A	A	T
T5854.22_1962	AC.Combine.Locus_5854.22	1962	T	C/T	C	Y	Y	Y	Y	C	Y	T	C	Y	Y	T	Y	T	C	C	Y	C	Y	Y	Y	Y	Y	C	T	C	C	T	Y	Y	Y	T	Y	C	Y	Y	C	Y	C	C	Y	Y	T	Y	T
T5854.22_1965	AC.Combine.Locus_5854.22	1965	C	T/C	T	Y	Y	Y	Y	T	Y	C	T	Y	Y	C	Y	C	T	T	Y	T	Y	Y	Y	Y	Y	T	C	T	T	C	Y	Y	Y	C	Y	T	Y	Y	T	Y	T	T	Y	Y	C	Y	C
T5858.1_13	AC.Combine.Locus_5858.1	13	T	C/T	T	T	T	T	T	C	T	T	Y	T	T	C	T	T	C	Y	T	Y	T	T	Y	T	C	T	C	T	C	Y	T	C	Y	T	T	T	T	T	T	C	C	T	T	T	T	Y	T
T5858.1_113	AC.Combine.Locus_5858.1	113	T	C/T	C	T	T	T	T	C	T	T	Y	Y	T	C	T	T	C	Y	T	Y	T	C	Y	T	C	T	C	T	C	Y	T	Y	C	T	T	T	T	T	C	Y	C	C	C	T	T	Y	T
T6000.8_3059	AC.Combine.Locus_6000.8	3059	T	A/T	T	T	T	T	T	T	A	A	A	A	A	A	A	T	T	A	A	T	A	A	W	T	A	T	W	T	T	A	T	A	A	T	T	A	T	T	T	T	A	T	T	A	A	T	T
T6032.1_4080	AC.Combine.Locus_6032.1	4080	T	G/T	G	T	K	K	G	G	T	K	K	T	K	K	T	G	G	G	K	K	G	T	K	T	K	K	G	T	K	G	G	K	K	T	T	T	T	T	K	T	G	G	K	G	K	K	G
T6077.1_2177	AC.Combine.Locus_6077.1	2177	T	C/T	C	Y	Y	Y	C	C	T	T	C	Y	Y	T	Y	C	Y	Y	Y	Y	Y	C	T	Y	T	T	Y	T	Y	C	T	T	C	C	C	T	T	Y	T	T	Y	Y	Y	T	Y	Y	T
T6092.1_607	AC.Combine.Locus_6092.1	607	A	G/A	R	G	G	R	A	R	R	A	R	A	A	R	R	R	G	A	R	A	R	G	R	G	R	R	A	G	R	R	A	R	R	A	R	A	G	G	R	G	R	G	R	A	A	R	R
T6092.1_748	AC.Combine.Locus_6092.1	748	A	G/A	R	G	G	R	A	R	R	A	R	A	A	R	R	R	G	A	R	A	R	G	R	G	R	R	A	G	R	R	A	R	R	A	R	A	G	G	R	G	R	G	R	A	A	R	R
T6174.23_848	AC.Combine.Locus_6174.23	848	T	C/T	Y	T	Y	T	Y	Y	C	Y	T	Y	Y	Y	T	T	C	Y	Y	Y	T	Y	Y	T	Y	C	T	T	Y	Y	C	Y	Y	Y	Y	T	Y	T	T	C	T	T	T	T	C	Y	T
T6308.3_184	AC.Combine.Locus_6308.3	184	A	T/A	T	W	W	T	T	W	W	W	T	T	W	W	T	T	W	T	W	W	W	T	T	W	A	A	T	W	W	W	A	W	W	W	W	T	A	W	W	A	W	A	A	A	W	W	W
T6474.2_1877	AC.Combine.Locus_6474.2	1877	A	T/A	A	W	W	W	A	W	W	A	A	A	W	W	A	W	W	A	W	T	W	A	A	W	T	T	A	W	W	W	W	W	W	W	W	A	W	W	W	T	W	T	T	T	A	W	W
T6474.2_1937	AC.Combine.Locus_6474.2	1937	C	A/C	C	M	M	M	C	M	M	C	C	C	M	M	C	M	M	C	M	A	M	C	C	M	A	A	C	M	M	M	M	M	M	M	M	C	M	M	M	A	M	A	A	A	C	M	M
T6474.2_2151	AC.Combine.Locus_6474.2	2151	A	C/A	C	A	C	A	C	A	A	C	C	C	A	M	C	C	C	C	M	A	A	C	C	A	A	A	C	A	A	A	C	A	C	A	A	C	C	A	C	A	A	A	A	A	C	A	A
T6474.2_2179	AC.Combine.Locus_6474.2	2179	G	A/G	A	G	A	G	A	G	G	A	A	A	G	R	A	A	A	A	R	G	G	A	A	G	G	G	A	G	G	G	A	G	A	G	G	A	A	G	A	G	G	G	G	G	A	G	G
T6549.1_907	AC.Combine.Locus_6549.1	907	C	T/C	C	C	C	C	C	T	C	C	T	C	T	Y	C	C	C	C	C	C	C	Y	T	Y	C	Y	T	C	C	C	C	T	T	T	T	C	T	C	T	C	C	C	T	C	Y	C	C
T6549.1_940	AC.Combine.Locus_6549.1	940	C	T/C	C	T	T	C	C	C	T	C	C	T	C	C	C	C	T	C	C	T	C	Y	C	C	C	C	C	T	C	T	T	C	C	C	C	T	C	T	C	T	C	T	C	C	C	T	T
T6549.1_1087	AC.Combine.Locus_6549.1	1087	T	C/T	T	T	T	T	T	C	T	T	C	T	C	Y	T	T	T	T	T	T	T	Y	C	T	T	Y	C	T	T	T	T	C	C	C	C	T	C	T	C	T	T	T	C	T	T	T	T
T6625.1_587	AC.Combine.Locus_6625.1	587	G	A/G	R	A	R	R	R	G	G	A	R	G	R	R	R	A	R	A	A	G	R	R	A	G	G	R	G	R	R	R	R	R	R	G	R	R	R	R	R	A	R	R	G	R	G	R	R
T6675.1_556	AC.Combine.Locus_6675.1	556	G	T/G	T	T	T	T	T	G	T	T	T	T	T	T	T	T	T	T	T	K	T	K	G	T	T	T	T	T	T	T	T	T	T	T	T	T	T	T	G	K	T	T	T	T	T	T	T
T7062.8_594	AC.Combine.Locus_7062.8	594	C	T/C	Y	C	Y	C	Y	Y	T	C	C	Y	Y	T	C	C	T	Y	Y	Y	C	Y	Y	C	Y	T	C	C	C	T	T	Y	Y	C	Y	C	C	C	C	T	C	C	C	C	T	Y	C
T7108.1_740	AC.Combine.Locus_7108.1	740	C	G/C	S	S	G	G	G	C	S	C	C	C	S	G	C	S	S	S	G	S	S	C	S	C	C	G	G	S	G	S	C	S	S	S	S	S	S	G	S	S	S	C	S	S	S	S	S
T7108.1_741	AC.Combine.Locus_7108.1	741	A	T/A	W	W	T	T	T	A	W	A	A	A	W	T	A	W	W	W	T	W	W	A	W	A	A	T	T	W	T	A	A	A	W	W	A	W	W	T	W	W	W	A	W	W	W	W	W
T7108.1_844	AC.Combine.Locus_7108.1	844	A	G/A	R	R	G	G	G	A	R	A	A	A	R	G	A	R	R	R	G	R	R	A	R	A	A	G	G	R	G	R	A	R	R	R	R	R	R	G	A	R	R	A	R	R	R	R	R
T7108.3_558	AC.Combine.Locus_7108.3	558	G	A/G	A	A	A	A	A	G	A	A	G	G	A	A	G	A	A	A	A	A	A	G	A	G	G	A	A	A	A	A	A	A	A	A	A	A	A	A	A	A	A	A	A	A	A	A	A
T7316.5_1995	AC.Combine.Locus_7316.5	1995	G	A/G	G	R	R	R	R	R	R	G	A	G	G	R	R	R	A	R	R	G	A	R	A	R	A	R	G	A	R	A	R	R	R	R	G	R	A	R	G	G	G	R	R	R	R	R	G
T7316.5_2017	AC.Combine.Locus_7316.5	2017	C	G/C	C	S	S	S	S	S	S	C	G	C	C	S	S	S	G	S	S	C	G	S	G	S	G	S	C	G	S	G	C	S	S	S	C	S	G	S	C	C	C	S	S	S	S	S	C
T7368.1_1134	AC.Combine.Locus_7368.1	1134	T	C/T	C	C	Y	T	C	C	T	C	C	T	C	Y	C	T	C	C	Y	Y	C	C	Y	C	C	T	Y	C	Y	T	T	C	T	T	C	T	C	T	T	C	C	C	T	C	C	Y	T
T7368.1_1314	AC.Combine.Locus_7368.1	1314	G	A/G	G	A	R	G	R	R	G	G	A	G	G	R	A	G	R	R	R	A	G	G	A	A	R	G	G	G	R	G	G	R	G	G	R	G	G	G	G	R	G	G	G	R	G	G	G
T7396.1_526	AC.Combine.Locus_7396.1	526	C	T/C	Y	T	T	Y	C	Y	Y	C	Y	C	C	Y	Y	Y	T	C	Y	C	Y	T	Y	T	C	Y	C	T	Y	Y	Y	Y	Y	C	Y	C	Y	T	Y	T	Y	T	Y	C	C	Y	Y
T7396.1_624	AC.Combine.Locus_7396.1	624	G	T/G	K	T	T	K	G	K	K	G	K	G	G	K	K	K	T	G	K	G	K	T	K	T	G	K	G	T	K	K	K	K	K	G	K	G	K	T	K	T	K	T	K	G	G	K	K
T7646.1_219	AC.Combine.Locus_7646.1	219	T	C/T	T	T	T	T	C	C	T	T	T	C	Y	T	T	T	C	T	Y	T	C	T	T	T	Y	T	Y	T	T	C	T	T	T	T	C	C	T	T	T	T	T	T	T	T	T	T	T
T7646.1_247	AC.Combine.Locus_7646.1	247	A	G/A	G	A	A	G	G	G	A	G	G	G	R	A	G	G	G	A	R	G	G	G	G	A	R	A	R	A	G	G	G	A	G	G	R	G	A	G	G	A	G	A	G	G	G	G	A
T7646.1_310	AC.Combine.Locus_7646.1	310	A	T/A	A	A	A	A	T	T	A	A	A	T	A	A	A	A	T	A	A	A	T	A	A	A	W	A	T	A	A	T	A	A	A	A	A	T	A	A	A	A	A	A	A	A	A	A	A
T7789.1_1305	AC.Combine.Locus_7789.1	1305	G	A/G	A	G	R	R	A	A	G	A	R	G	A	R	G	G	G	R	G	G	R	A	G	R	A	G	R	G	R	G	G	R	G	R	A	G	A	G	A	G	G	G	R	R	R	G	G
T7847.2_726	AC.Combine.Locus_7847.2	726	T	G/T	T	K	G	T	T	T	T	T	T	T	K	G	K	T	T	T	T	T	G	T	T	T	T	K	G	T	T	G	T	T	T	G	G	G	T	T	T	G	T	T	T	T	T	T	T
T7975.1_1092	AC.Combine.Locus_7975.1	1092	C	C/T	T	C	C	T	T	T	T	T	T	C	T	T	T	T	C	C	T	C	T	T	T	T	T	T	T	C	T	T	C	T	T	T	T	C	T	C	T	T	T	C	T	T	T	C	T
T7975.1_1236	AC.Combine.Locus_7975.1	1236	T	C/T	Y	T	T	Y	Y	Y	Y	Y	Y	T	C	Y	Y	Y	T	T	Y	T	Y	Y	C	Y	Y	Y	C	T	Y	T	T	Y	Y	C	C	T	C	T	Y	Y	Y	T	C	C	Y	T	Y
T8309.1_2253	AC.Combine.Locus_8309.1	2253	C	T/C	Y	C	C	Y	T	Y	Y	T	Y	T	T	Y	Y	Y	C	T	Y	T	Y	C	Y	C	T	Y	T	C	Y	Y	C	Y	Y	T	Y	T	Y	C	Y	C	Y	C	Y	T	T	Y	Y
T8309.1_2345	AC.Combine.Locus_8309.1	2345	T	C/T	Y	T	T	Y	C	Y	Y	C	Y	C	C	Y	Y	Y	T	C	Y	C	Y	T	Y	T	C	Y	C	T	Y	Y	T	Y	Y	C	Y	C	Y	T	Y	T	Y	T	Y	C	C	Y	Y
T8309.1_2366	AC.Combine.Locus_8309.1	2366	C	T/C	Y	C	C	Y	T	Y	Y	T	Y	T	T	Y	Y	Y	C	T	Y	T	Y	C	Y	C	T	Y	T	C	Y	Y	C	Y	Y	T	Y	T	Y	C	Y	C	Y	C	Y	T	T	Y	Y
T8309.1_2480	AC.Combine.Locus_8309.1	2480	C	T/C	Y	C	C	Y	T	Y	T	T	Y	T	T	Y	T	Y	C	T	Y	T	T	C	Y	C	T	Y	T	C	Y	Y	C	Y	Y	T	C	T	Y	C	T	C	Y	C	Y	T	T	Y	T
T8390.8_123	AC.Combine.Locus_8390.8	123	A	G/A	A	R	A	R	R	G	A	A	A	R	R	A	R	R	A	R	A	R	R	R	R	R	R	A	R	R	A	R	G	G	R	R	G	A	A	R	A	R	A	A	R	R	R	A	A
T8390.8_166	AC.Combine.Locus_8390.8	166	T	G/T	T	T	T	T	T	T	K	T	T	T	T	T	K	K	T	T	T	T	K	K	T	T	T	T	T	T	T	T	T	T	T	T	G	K	K	T	K	T	G	T	K	K	K	T	T
T8390.15_22	AC.Combine.Locus_8390.15	22	A	T/A	W	W	A	W	W	A	W	A	A	W	A	W	W	A	W	W	A	W	T	W	A	W	W	W	W	A	A	W	W	W	W	W	W	W	W	A	W	W	A	T	W	A	W	A	W
T8390.16_280	AC.Combine.Locus_8390.16	280	G	C/G	S	S	S	S	S	C	S	S	S	S	C	C	G	S	S	S	G	C	S	S	S	S	S	S	S	G	G	S	S	S	C	C	S	S	S	S	S	C	S	S	S	C	S	S	S
T8413.2_675	AC.Combine.Locus_8413.2	675	C	A/C	C	A	A	A	M	A	C	A	C	C	A	M	A	A	C	A	A	C	M	C	M	C	M	A	C	M	C	A	A	M	A	C	A	C	A	M	C	A	C	C	C	M	C	M	M
T8503.1_1154	AC.Combine.Locus_8503.1	1154	T	C/T	T	T	T	T	T	T	T	T	C	T	C	C	T	T	T	T	T	C	T	T	T	T	C	T	T	T	T	T	T	T	T	T	T	T	T	T	T	T	T	C	C	T	T	T	T
T8615.4_377	AC.Combine.Locus_8615.4	377	C	T/C	C	T	T	T	T	C	T	T	Y	Y	Y	C	T	Y	C	Y	T	Y	T	Y	Y	T	C	Y	C	T	C	Y	Y	C	Y	T	T	Y	Y	C	Y	C	C	C	C	Y	Y	Y	Y
T8701.1_579	AC.Combine.Locus_8701.1	579	C	T/C	C	C	Y	C	Y	C	Y	T	C	C	Y	Y	C	C	Y	Y	Y	Y	C	Y	Y	C	Y	T	C	C	Y	Y	T	Y	Y	Y	Y	C	C	C	C	T	Y	C	C	Y	Y	Y	C
T8757.1_660	AC.Combine.Locus_8757.1	660	T	C/T	T	T	T	Y	Y	C	T	C	T	C	C	T	T	Y	T	C	T	C	Y	T	T	T	T	Y	Y	Y	Y	T	T	Y	Y	T	T	C	Y	T	Y	T	T	T	Y	T	C	Y	T
T8780.1_2072	AC.Combine.Locus_8780.1	2072	G	C/G	C	G	G	G	C	C	G	G	G	G	G	G	G	C	C	C	G	G	C	G	S	G	G	G	C	G	G	C	C	G	G	G	G	G	G	G	G	G	C	G	G	C	G	G	C
T8798.1_1432	AC.Combine.Locus_8798.1	1432	T	C/T	C	C	C	C	T	Y	C	C	C	C	T	Y	C	C	C	C	Y	C	C	T	T	C	Y	Y	T	C	C	C	C	C	C	T	T	C	T	C	T	T	C	C	T	C	C	Y	C
T8798.1_1550	AC.Combine.Locus_8798.1	1550	T	A/T	W	A	A	W	T	T	A	W	W	A	T	W	W	W	A	W	W	A	W	T	T	A	W	W	T	A	A	A	A	A	A	T	T	A	T	A	T	T	W	A	T	W	W	T	A
T9254.1_513	AC.Combine.Locus_9254.1	513	A	C/A	M	C	M	A	C	M	C	C	A	M	C	C	M	C	A	C	C	M	M	A	M	C	M	C	M	C	A	M	C	M	A	M	M	A	C	C	A	C	A	C	M	A	C	M	C
T9287.6_186	AC.Combine.Locus_9287.6	186	A	T/A	A	A	T	T	T	T	T	T	T	T	T	T	A	T	A	T	T	A	A	T	A	A	A	T	T	T	A	A	T	W	A	T	T	T	T	T	T	A	T	T	A	T	T	T	T
T9287.6_218	AC.Combine.Locus_9287.6	218	C	T/C	T	T	T	T	T	T	T	C	T	T	T	T	C	T	C	T	T	T	C	T	C	C	C	T	T	C	T	C	T	Y	T	T	T	T	C	T	T	C	C	T	T	T	T	T	T
T9353.2_261	AC.Combine.Locus_9353.2	261	T	C/T	Y	C	Y	Y	T	Y	Y	Y	T	T	T	Y	Y	Y	T	T	Y	Y	Y	Y	Y	T	Y	Y	Y	Y	T	Y	T	Y	Y	T	Y	Y	Y	C	C	C	C	C	C	T	T	Y	C
T9671.2_904	AC.Combine.Locus_9671.2	904	A	G/A	A	A	A	R	G	R	R	G	R	G	G	R	R	R	A	G	R	R	R	A	R	A	G	R	G	A	R	R	R	R	R	G	R	G	A	A	R	A	R	A	R	G	G	R	A
T9671.2_947	AC.Combine.Locus_9671.2	947	G	T/G	G	G	G	K	T	K	K	T	K	T	T	K	K	K	G	T	K	K	K	G	K	G	T	K	T	G	K	K	K	K	K	T	K	T	G	G	K	G	K	G	K	T	T	K	G
T9671.2_948	AC.Combine.Locus_9671.2	948	C	T/C	C	C	C	Y	T	Y	Y	T	Y	T	T	Y	Y	Y	C	T	Y	Y	Y	C	Y	C	T	Y	T	C	Y	Y	Y	Y	Y	T	Y	T	C	C	Y	C	Y	C	Y	T	T	Y	C
T9716.3_1204	AC.Combine.Locus_9716.3	1204	G	A/G	G	R	G	R	A	G	R	R	R	A	R	A	R	R	R	G	R	G	A	G	A	R	R	R	A	G	G	A	A	R	G	R	G	A	R	G	G	R	G	A	G	R	G	R	A
T9716.3_1330	AC.Combine.Locus_9716.3	1330	A	G/A	A	R	A	R	G	A	R	R	R	G	R	G	R	R	R	A	R	A	G	A	G	R	R	R	G	A	A	G	G	R	A	R	R	G	A	A	A	R	A	G	A	A	A	R	G
T9843.1_1902	AC.Combine.Locus_9843.1	1902	G	A/G	A	R	R	R	R	A	A	A	A	G	R	G	A	G	A	A	R	A	G	R	R	R	G	A	G	R	A	G	G	R	R	R	R	A	G	G	A	R	A	G	R	R	G	R	G
T9983.3_294	AC.Combine.Locus_9983.3	294	G	A/G	A	G	A	A	G	G	A	G	G	G	R	A	G	G	G	A	A	G	G	G	R	G	G	A	A	G	G	G	G	R	A	R	G	G	G	G	G	G	G	G	G	G	A	A	G
T10101.3_1584	AC.Combine.Locus_10101.3	1584	G	A/G	A	G	G	G	A	G	G	G	G	G	G	G	G	A	A	G	G	G	G	A	G	A	G	G	G	R	A	G	G	G	G	A	G	G	G	A	G	G	A	A	G	G	A	G	G
T10101.3_1612	AC.Combine.Locus_10101.3	1612	A	G/A	G	A	A	A	G	A	A	A	A	A	A	A	A	G	G	A	A	A	A	G	A	G	A	A	A	R	G	A	A	A	A	G	A	A	A	G	A	A	G	G	A	A	G	A	A
T10296.1_2031	AC.Combine.Locus_10296.1	2031	G	A/G	G	R	R	R	R	R	R	R	A	G	R	A	R	R	R	G	G	A	A	R	G	R	A	R	G	R	R	R	R	R	R	R	G	R	A	A	R	G	G	R	A	R	R	R	R
T10296.1_2196	AC.Combine.Locus_10296.1	2196	T	C/T	T	Y	Y	Y	Y	Y	Y	Y	C	T	Y	C	Y	Y	Y	T	T	C	C	Y	T	Y	C	Y	T	Y	Y	Y	Y	Y	Y	Y	T	Y	C	C	Y	T	T	Y	C	Y	Y	Y	Y
T10296.1_2297	AC.Combine.Locus_10296.1	2297	A	G/A	A	R	R	R	R	R	R	R	G	A	R	G	R	R	R	A	A	G	G	R	A	R	G	R	A	R	R	R	R	R	R	R	A	R	G	G	R	A	A	R	G	R	R	R	R
T10296.1_2325	AC.Combine.Locus_10296.1	2325	G	A/G	G	R	R	R	R	R	R	R	A	G	R	A	R	R	R	G	G	A	A	R	G	R	A	R	G	R	R	R	R	R	R	R	G	R	A	A	R	G	G	R	A	R	R	R	R
T10296.1_2333	AC.Combine.Locus_10296.1	2333	C	T/C	C	Y	Y	Y	Y	Y	Y	Y	T	C	Y	T	Y	Y	Y	C	C	T	T	Y	C	Y	T	Y	C	Y	Y	Y	Y	Y	Y	Y	C	Y	T	T	Y	C	C	Y	T	Y	Y	Y	Y
T10296.1_2356	AC.Combine.Locus_10296.1	2356	T	G/T	T	K	K	K	K	K	K	K	G	T	K	G	K	K	K	T	T	G	G	K	T	K	G	K	T	K	K	K	K	K	K	K	T	K	G	G	K	T	T	K	G	K	K	K	K
T10308.3_53	AC.Combine.Locus_10308.3	53	T	T/C	T	T	T	T	T	T	T	C	T	T	T	T	T	T	T	T	T	T	T	T	T	T	T	T	C	T	T	T	T	T	T	T	T	T	T	T	T	C	T	T	T	T	T	T	T
T10308.3_100	AC.Combine.Locus_10308.3	100	T	T/C	T	T	T	T	T	T	T	C	T	T	T	T	T	T	T	T	T	T	T	T	T	T	T	T	C	T	T	T	T	T	T	T	T	T	T	T	T	C	T	T	T	T	T	T	T
T10474.5_334	AC.Combine.Locus_10474.5	334	G	A/G	A	R	G	R	G	A	R	R	R	R	R	R	R	A	R	A	R	A	G	R	G	R	R	R	R	R	A	R	G	A	A	R	R	G	R	A	A	R	A	R	A	G	R	G	G
T10827.1_2607	AC.Combine.Locus_10827.1	2607	T	C/T	T	C	C	Y	T	Y	T	T	T	Y	Y	Y	T	Y	Y	T	Y	T	T	Y	T	C	Y	Y	T	T	Y	Y	Y	T	C	T	T	T	T	Y	Y	C	T	T	Y	T	T	Y	Y
T10998.1_1276	AC.Combine.Locus_10998.1	1276	T	C/T	C	Y	Y	Y	Y	Y	C	T	T	T	T	Y	Y	T	T	Y	T	Y	C	T	Y	Y	Y	Y	Y	C	C	T	C	T	Y	Y	Y	Y	C	T	Y	C	Y	Y	Y	Y	T	Y	T
T10998.1_1282	AC.Combine.Locus_10998.1	1282	C	A/C	A	M	M	M	M	M	A	C	C	C	C	M	M	C	C	M	C	M	A	C	M	M	M	M	M	A	A	C	A	C	M	M	M	M	A	C	M	A	M	C	M	M	C	M	C
T10998.1_1831	AC.Combine.Locus_10998.1	1831	T	C/T	C	Y	Y	Y	Y	Y	C	T	T	T	T	Y	Y	T	T	Y	T	Y	C	Y	Y	Y	Y	Y	Y	C	C	T	C	T	Y	Y	Y	Y	Y	T	Y	C	Y	Y	Y	Y	T	Y	T
T10998.1_1972	AC.Combine.Locus_10998.1	1972	A	G/A	G	R	R	R	R	R	G	A	A	A	A	R	R	A	A	R	A	R	G	R	R	R	R	R	R	G	G	A	G	A	R	R	R	R	R	A	R	G	R	R	R	R	A	R	A
T11258.1_1098	AC.Combine.Locus_11258.1	1098	A	G/A	R	G	R	R	R	A	R	R	R	A	R	R	R	R	R	G	G	A	A	R	G	A	A	A	R	G	R	R	R	R	R	A	G	R	A	R	R	G	R	A	A	A	A	G	A
T11334.3_355	AC.Combine.Locus_11334.3	355	C	T/C	T	T	T	T	T	T	T	T	T	Y	T	T	T	T	C	T	C	C	T	C	T	C	C	T	T	T	Y	T	T	Y	C	T	T	T	C	T	T	T	T	T	T	T	T	T	T
T11341.11_754	AC.Combine.Locus_11341.11	754	G	A/G	R	G	R	G	R	G	A	R	G	G	R	R	G	G	G	G	R	R	G	R	R	G	R	A	G	G	R	A	A	R	R	R	R	G	R	R	G	A	R	G	G	A	R	R	A
T11693.1_773	AC.Combine.Locus_11693.1	773	G	T/G	K	K	K	K	K	T	K	K	T	K	K	T	K	K	K	G	G	T	K	K	G	K	T	K	K	K	G	K	K	K	K	K	G	K	K	K	K	G	G	K	T	K	K	K	K
T11866.2_470	AC.Combine.Locus_11866.2	470	A	T/A	A	A	A	A	A	A	T	A	A	A	A	W	A	A	A	A	A	A	T	A	A	A	A	T	A	T	T	A	A	A	A	A	A	T	T	A	A	T	A	T	A	A	A	A	A
T11866.2_512	AC.Combine.Locus_11866.2	512	A	G/A	R	G	R	R	G	R	G	R	A	A	A	R	R	A	A	A	A	A	G	R	R	R	A	G	G	G	G	A	G	A	A	A	R	G	G	A	R	G	R	G	R	A	A	R	A
T11866.2_527	AC.Combine.Locus_11866.2	527	A	T/A	W	W	W	W	W	W	T	W	A	A	A	W	W	A	A	A	A	A	T	W	W	W	A	T	W	T	T	A	A	A	A	A	W	T	T	A	W	T	W	T	W	A	A	A	A
T11999.1_756	AC.Combine.Locus_11999.1	756	C	T/C	T	C	C	C	Y	C	Y	C	Y	Y	C	Y	C	C	Y	C	C	Y	C	T	C	T	Y	C	Y	Y	T	C	C	Y	C	T	C	Y	C	Y	Y	C	T	T	T	Y	T	Y	C
T12254.4_905	AC.Combine.Locus_12254.4	905	A	T/A	T	W	W	W	T	W	W	A	W	W	W	W	A	T	T	T	W	W	T	W	W	A	W	W	W	W	W	T	T	A	A	A	A	A	W	T	W	W	T	T	T	W	T	W	W
T12254.4_968	AC.Combine.Locus_12254.4	968	C	T/C	T	Y	Y	Y	T	Y	Y	C	Y	Y	Y	Y	C	T	T	T	Y	Y	T	Y	Y	C	Y	Y	Y	Y	Y	T	Y	C	C	C	C	C	Y	T	Y	Y	T	T	T	Y	T	Y	Y
T12254.4_970	AC.Combine.Locus_12254.4	970	T	A/T	A	W	W	W	A	W	W	T	W	W	W	W	T	A	A	A	W	W	A	W	W	T	W	W	W	W	W	A	W	T	T	T	T	T	W	A	W	W	A	A	A	W	A	W	W
T12580.1_967	AC.Combine.Locus_12580.1	967	A	G/A	A	G	R	R	A	R	G	A	R	G	R	R	R	A	A	A	R	R	A	G	R	G	R	R	A	G	R	A	A	R	R	G	G	G	A	G	R	G	A	A	R	A	A	R	A
T12580.3_1142	AC.Combine.Locus_12580.3	1142	A	G/A	A	G	R	R	A	R	G	A	R	G	R	R	R	A	A	A	R	R	A	G	R	G	R	R	A	G	R	A	A	R	A	G	G	G	R	G	R	G	A	A	R	A	A	R	A
T12844.3_50	AC.Combine.Locus_12844.3	50	T	C/T	Y	Y	T	C	Y	T	T	T	Y	Y	Y	Y	Y	Y	Y	Y	Y	Y	Y	Y	Y	Y	Y	T	Y	Y	T	C	T	Y	Y	Y	Y	T	Y	T	Y	T	T	T	Y	Y	T	Y	Y
T12881.12_6	AC.Combine.Locus_12881.12	6	A	G/A	A	A	A	A	R	A	A	A	A	A	A	G	A	A	A	A	A	G	A	A	A	A	G	G	G	G	G	A	A	A	A	A	A	A	A	A	A	R	A	G	G	A	A	G	A
T13319.10_568	AC.Combine.Locus_13319.10	568	T	C/T	T	Y	T	T	T	T	T	T	T	C	T	Y	C	C	Y	T	C	C	C	T	T	T	T	T	T	T	T	T	T	Y	T	C	T	C	C	C	C	C	C	T	T	Y	C	C	C
T13552.5_775	AC.Combine.Locus_13552.5	775	G	A/G	A	G	R	R	A	G	R	R	G	G	G	G	R	A	G	G	G	R	G	R	G	R	R	G	G	R	R	G	G	R	R	A	G	R	G	A	G	R	A	A	G	G	R	G	R
T13552.5_830	AC.Combine.Locus_13552.5	830	A	G/A	G	A	R	R	G	A	R	R	A	A	A	A	A	G	A	A	A	R	A	R	A	R	R	A	A	A	A	A	A	A	R	G	A	R	A	G	A	R	G	G	A	A	R	A	A
T13552.5_842	AC.Combine.Locus_13552.5	842	T	A/T	A	T	W	W	A	T	T	T	T	T	T	T	T	A	T	T	T	W	T	W	T	W	W	T	T	T	T	T	T	T	T	A	T	W	T	A	T	W	A	A	T	T	W	T	T
T13744.2_1202	AC.Combine.Locus_13744.2	1202	T	C/T	Y	Y	Y	Y	Y	Y	T	T	T	T	T	T	Y	Y	Y	T	T	C	T	T	Y	Y	C	Y	Y	C	Y	T	Y	T	T	Y	Y	T	C	Y	Y	Y	T	Y	Y	Y	T	C	Y
T13798.1_1001	AC.Combine.Locus_13798.1	1001	A	C/A	M	C	C	M	A	M	C	M	M	C	A	M	M	M	C	M	M	C	M	A	A	M	M	C	A	C	M	C	C	M	C	A	A	C	A	C	A	M	M	C	A	M	M	M	C
T13798.1_1193	AC.Combine.Locus_13798.1	1193	T	G/T	K	T	T	K	G	K	T	K	K	T	G	K	K	K	T	K	K	T	K	G	G	K	K	T	G	T	K	T	T	K	T	G	G	T	G	T	G	K	K	T	G	K	K	K	T
T13859.1_523	AC.Combine.Locus_13859.1	523	A	G/A	A	A	A	A	A	A	A	A	G	A	A	A	A	A	A	G	A	R	G	A	A	A	G	R	A	A	A	G	A	A	A	A	A	A	A	A	A	A	A	A	G	A	A	G	A
T13859.1_525	AC.Combine.Locus_13859.1	525	G	A/G	G	G	G	G	G	G	G	G	A	G	G	G	G	G	G	A	G	R	A	G	G	G	A	R	G	G	G	A	G	G	G	G	G	G	G	G	G	G	G	G	A	G	G	A	G
T13859.1_527	AC.Combine.Locus_13859.1	527	A	G/A	A	A	A	A	A	A	A	A	G	A	A	A	A	A	A	G	A	R	G	A	A	A	G	R	A	A	A	G	A	A	A	A	A	A	A	A	A	A	A	A	G	A	A	G	A
T13859.1_543	AC.Combine.Locus_13859.1	543	G	T/G	G	G	G	G	G	G	G	G	T	G	G	G	G	T	T	T	G	K	T	G	G	G	T	G	G	G	G	T	G	G	G	G	G	G	G	G	G	G	G	T	T	K	T	T	G
T13859.1_579	AC.Combine.Locus_13859.1	579	A	G/A	A	A	A	A	A	A	A	A	G	A	A	A	A	G	G	G	A	R	G	A	A	A	G	R	A	A	A	G	A	A	A	A	A	A	A	A	A	A	A	G	G	R	G	G	A
T13859.1_611	AC.Combine.Locus_13859.1	611	A	G/A	A	A	A	A	A	A	A	A	G	A	A	A	A	G	G	G	A	A	G	A	A	A	G	R	A	A	A	G	A	A	A	A	A	A	A	A	A	A	A	G	G	A	G	G	A
T13867.1_1138	AC.Combine.Locus_13867.1	1138	A	G/A	G	A	G	G	R	A	A	A	A	R	A	R	G	G	A	A	R	G	G	G	R	G	R	A	R	A	A	G	A	R	G	A	G	A	G	A	R	A	A	A	A	R	R	A	A
T13867.1_1342	AC.Combine.Locus_13867.1	1342	G	A/G	A	G	A	A	G	G	G	G	G	R	R	R	A	A	G	G	R	A	A	A	R	A	R	G	R	R	G	A	R	R	A	R	A	G	A	A	R	G	G	G	G	R	A	G	R
T13999.5_1611	AC.Combine.Locus_13999.5	1611	C	A/C	C	A	A	A	A	A	A	A	C	A	A	A	A	C	A	A	A	A	A	C	A	A	A	A	A	A	A	A	A	A	A	C	A	A	A	C	A	A	A	A	A	A	A	A	A
T14027.3_1583	AC.Combine.Locus_14027.3	1583	C	T/C	T	Y	C	Y	Y	T	T	C	T	C	Y	C	Y	C	Y	T	Y	T	C	Y	C	Y	C	T	C	C	T	C	C	C	Y	Y	C	T	C	Y	T	Y	T	C	C	T	Y	Y	C
T14239.4_312	AC.Combine.Locus_14239.4	312	A	G/A	G	G	A	G	A	G	G	G	G	G	R	G	G	G	A	G	A	G	A	G	A	G	G	G	A	G	G	G	A	G	G	G	G	A	G	G	A	G	G	G	G	G	G	G	G
T14352.1_1989	AC.Combine.Locus_14352.1	1989	T	C/T	C	Y	Y	Y	C	Y	C	Y	T	C	C	C	T	C	T	C	C	Y	Y	T	Y	C	Y	C	Y	C	T	Y	T	Y	T	Y	Y	T	Y	Y	T	C	T	C	Y	Y	C	Y	C
T14364.14_367	AC.Combine.Locus_14364.14	367	C	G/C	G	G	G	G	G	S	C	C	G	G	G	C	G	G	G	G	G	G	G	G	G	G	C	G	S	G	G	G	G	G	G	C	G	G	G	G	G	G	G	G	S	G	C	G	G
T14587.1_1029	AC.Combine.Locus_14587.1	1029	C	T/C	Y	T	T	Y	C	Y	Y	Y	C	C	C	Y	Y	C	C	C	Y	Y	Y	Y	Y	Y	C	Y	Y	Y	C	Y	T	Y	Y	C	Y	Y	C	T	T	T	T	T	T	C	C	Y	T
T14857.10_404	AC.Combine.Locus_14857.10	404	A	C/A	A	A	A	A	M	C	C	A	A	C	M	A	A	A	A	A	A	C	A	A	A	C	C	A	C	A	A	A	A	A	A	C	A	A	A	A	A	A	A	A	C	A	C	A	A
T14970.1_675	AC.Combine.Locus_14970.1	675	G	A/G	A	R	R	A	R	G	G	R	R	R	G	R	R	R	G	G	R	A	A	A	R	A	R	G	R	R	G	A	R	R	A	R	A	R	A	G	R	G	R	G	R	R	R	R	R
T14970.1_871	AC.Combine.Locus_14970.1	871	T	A/T	A	W	W	W	W	T	T	W	W	W	W	W	W	W	T	T	W	A	A	A	W	A	W	T	W	W	T	A	W	W	A	W	A	W	A	T	W	T	W	T	W	W	W	W	W
T15049.4_1413	AC.Combine.Locus_15049.4	1413	A	T/A	A	W	W	A	A	W	W	W	A	W	W	W	W	W	W	A	W	W	W	W	W	W	W	W	W	A	W	W	A	A	A	W	A	A	A	W	W	T	T	W	W	W	A	W	A
T15228.3_293	AC.Combine.Locus_15228.3	293	G	C/G	S	C	S	G	S	S	C	G	C	S	S	S	S	G	S	G	G	G	G	S	S	S	S	S	G	C	S	G	S	S	S	S	G	S	S	S	S	G	S	C	S	S	S	C	S
T15297.1_791	AC.Combine.Locus_15297.1	791	C	T/C	T	Y	C	Y	C	T	Y	Y	T	Y	Y	Y	Y	Y	Y	T	Y	Y	C	T	C	Y	Y	Y	Y	Y	T	T	C	T	T	Y	Y	C	Y	T	T	T	T	Y	T	Y	Y	Y	Y
T15297.1_881	AC.Combine.Locus_15297.1	881	T	C/T	C	Y	T	Y	T	C	Y	T	C	Y	Y	Y	Y	C	Y	C	Y	T	T	C	T	Y	Y	Y	Y	Y	C	C	T	C	C	Y	T	T	Y	C	C	C	C	T	C	Y	Y	Y	Y
T15297.1_900	AC.Combine.Locus_15297.1	900	G	C/G	G	G	G	G	G	G	G	G	C	G	G	S	G	G	G	G	S	G	G	G	G	G	S	S	G	G	G	G	G	C	G	G	G	G	G	G	G	C	G	G	C	G	C	G	G
T15301.7_2031	AC.Combine.Locus_15301.7	2031	T	G/T	K	T	T	K	T	K	G	K	T	T	T	K	K	T	T	K	K	K	G	T	T	K	K	K	K	K	T	K	T	K	K	K	K	T	T	G	K	K	T	T	K	T	G	K	K
T15315.1_923	AC.Combine.Locus_15315.1	923	C	T/C	T	Y	C	Y	C	T	Y	Y	T	Y	Y	Y	Y	Y	Y	Y	C	Y	C	T	C	Y	T	Y	Y	Y	T	T	C	T	T	Y	Y	C	Y	T	T	T	T	Y	T	Y	Y	Y	Y
T15460.7_679	AC.Combine.Locus_15460.7	679	T	C/T	T	Y	T	T	T	T	C	T	T	T	T	T	T	T	T	T	T	Y	T	Y	T	T	T	T	T	T	T	T	T	Y	T	T	T	T	T	T	T	T	T	T	T	T	T	T	T
T15460.7_701	AC.Combine.Locus_15460.7	701	C	G/C	C	C	C	C	C	C	G	C	C	C	C	C	C	S	C	C	C	S	C	S	C	C	C	C	C	C	C	C	C	C	C	C	C	C	C	C	C	C	C	C	C	C	C	C	C
T15475.1_1437	AC.Combine.Locus_15475.1	1437	T	C/T	T	T	T	T	T	T	T	T	C	T	T	T	T	T	C	C	T	T	C	T	T	T	T	T	T	T	T	T	T	T	T	T	T	T	T	T	T	T	T	T	C	T	T	C	T
T15475.1_1451	AC.Combine.Locus_15475.1	1451	A	G/A	G	A	A	A	G	A	A	A	A	A	A	A	A	G	G	G	A	A	G	A	A	A	A	A	A	A	R	G	G	A	A	A	A	A	A	G	A	A	G	G	G	A	G	G	A
T15507.1_692	AC.Combine.Locus_15507.1	692	C	T/C	T	Y	Y	Y	T	Y	T	Y	C	T	T	T	C	T	C	T	T	Y	Y	C	Y	T	Y	T	Y	T	C	Y	Y	Y	C	Y	Y	C	Y	Y	C	T	C	T	Y	Y	T	Y	T
T15685.1_2040	AC.Combine.Locus_15685.1	2040	G	A/G	R	R	R	R	R	R	R	A	G	R	R	R	A	G	G	G	R	R	G	R	A	A	G	R	A	R	R	G	G	R	R	A	A	A	R	G	R	R	G	G	G	R	G	G	R
T15717.7_133	AC.Combine.Locus_15717.7	133	A	G/A	G	A	R	R	G	G	R	A	G	R	R	A	R	G	R	R	R	R	R	G	A	R	R	R	R	A	R	R	R	A	G	G	G	R	R	R	A	A	R	A	R	R	R	R	A
T15717.7_287	AC.Combine.Locus_15717.7	287	A	T/A	T	A	W	W	T	T	W	A	T	W	W	A	W	T	W	W	W	W	W	T	A	W	W	W	W	A	W	W	W	A	T	T	T	W	W	W	A	A	W	A	W	W	W	W	A
T15827.1_854	AC.Combine.Locus_15827.1	854	G	A/G	R	A	R	R	R	G	G	R	G	R	R	G	G	R	R	A	A	G	R	R	A	R	G	R	R	R	A	R	R	R	R	R	A	R	G	R	R	A	A	G	G	R	R	R	R
T15827.1_857	AC.Combine.Locus_15827.1	857	T	C/T	Y	C	Y	Y	Y	T	T	Y	T	Y	Y	T	T	Y	Y	C	C	T	Y	Y	C	Y	T	Y	Y	Y	C	Y	Y	Y	Y	Y	C	Y	T	T	Y	C	C	T	T	Y	Y	Y	Y
T15973.3_7230	AC.Combine.Locus_15973.3	7230	A	C/A	C	C	A	C	C	A	C	C	A	A	C	A	C	C	C	C	C	C	C	C	C	A	C	C	A	C	C	M	M	A	A	C	C	C	C	C	C	A	C	C	C	C	M	A	A
T15997.1_319	AC.Combine.Locus_15997.1	319	A	G/A	R	G	R	R	R	A	A	G	R	A	R	R	R	G	R	G	G	A	R	R	G	A	A	R	A	R	R	R	R	R	R	A	R	R	R	R	R	G	R	R	A	R	A	R	R
T15997.1_349	AC.Combine.Locus_15997.1	349	C	T/C	Y	T	Y	Y	Y	C	C	T	Y	C	Y	Y	Y	T	Y	T	T	C	Y	Y	T	C	C	Y	C	Y	Y	Y	Y	Y	Y	C	Y	Y	Y	Y	Y	T	Y	Y	C	Y	C	Y	Y
T15997.1_393	AC.Combine.Locus_15997.1	393	A	T/A	W	T	W	W	W	A	A	T	W	A	W	W	W	T	W	T	T	A	W	W	T	A	A	W	A	W	W	W	W	W	W	A	W	W	W	W	W	T	W	W	A	W	A	W	W
T16070.1_337	AC.Combine.Locus_16070.1	337	G	A/G	A	G	R	R	G	R	A	G	G	G	G	R	R	G	G	R	R	R	A	G	R	R	R	R	R	A	A	R	A	G	R	R	R	G	R	G	R	A	R	A	R	G	G	R	G
T16070.1_744	AC.Combine.Locus_16070.1	744	G	A/G	A	R	R	R	G	R	A	G	G	G	G	R	R	G	G	R	R	R	A	G	R	R	R	R	R	A	A	R	A	G	R	R	R	R	R	G	R	A	R	A	R	R	G	R	G
T16191.1_800	AC.Combine.Locus_16191.1	800	G	A/G	R	R	R	R	R	R	R	R	A	G	R	A	R	R	R	G	G	A	A	R	G	R	A	R	G	R	R	R	R	R	R	R	G	G	A	A	R	G	G	R	A	R	R	R	R
T16207.6_3368	AC.Combine.Locus_16207.6	3368	G	T/G	G	K	G	G	T	K	G	G	G	T	G	G	G	T	T	G	G	G	G	T	G	G	G	G	G	G	K	G	G	G	G	G	G	G	G	G	K	G	G	G	K	G	G	G	G
T16207.6_3369	AC.Combine.Locus_16207.6	3369	C	A/C	C	M	C	C	A	M	C	C	C	A	C	C	C	A	A	C	C	C	C	A	C	C	C	C	C	C	M	C	C	C	C	C	C	C	C	C	M	C	C	C	M	C	C	C	C
T16207.6_3459	AC.Combine.Locus_16207.6	3459	A	G/A	A	R	A	A	G	R	A	A	A	G	A	A	A	G	G	A	A	R	A	G	R	A	A	A	A	A	R	G	A	A	A	A	A	A	A	A	R	A	R	A	A	A	A	A	A
T16272.2_860	AC.Combine.Locus_16272.2	860	A	G/A	G	G	G	G	A	G	G	G	G	G	A	R	R	R	G	G	R	G	R	A	A	R	R	G	A	G	R	G	G	R	G	A	A	G	A	G	A	R	R	G	A	R	R	R	G
T16272.2_896	AC.Combine.Locus_16272.2	896	A	G/A	G	G	G	G	A	G	G	G	G	G	A	R	R	R	G	G	R	G	R	A	A	R	R	G	A	G	R	G	G	R	G	A	A	G	A	G	A	R	R	G	A	R	R	R	G
T16572.1_1210	AC.Combine.Locus_16572.1	1210	T	C/T	C	Y	Y	C	Y	T	T	T	Y	Y	Y	Y	Y	Y	C	Y	Y	C	Y	C	Y	C	Y	T	Y	Y	T	C	Y	Y	C	Y	Y	Y	C	Y	Y	T	Y	T	Y	Y	Y	Y	Y
T16737.2_1977	AC.Combine.Locus_16737.2	1977	T	G/T	T	T	T	T	K	T	T	T	G	T	T	K	K	G	T	K	K	G	T	G	T	T	K	T	K	T	K	T	K	T	K	G	G	T	K	G	T	T	T	T	T	T	T	K	T
T17075.3_300	AC.Combine.Locus_17075.3	300	C	G/C	G	G	G	S	S	C	C	G	S	S	C	S	G	G	C	C	G	G	S	C	S	G	C	S	S	C	S	S	S	S	G	S	C	C	S	C	S	G	S	S	C	S	S	G	G
T17253.1_186	AC.Combine.Locus_17253.1	186	T	C/T	Y	Y	C	C	C	T	Y	T	T	T	Y	C	T	Y	Y	Y	C	Y	Y	T	Y	T	T	C	C	C	C	Y	Y	Y	Y	Y	Y	Y	Y	Y	Y	Y	Y	T	Y	Y	Y	Y	Y
T17273.1_1001	AC.Combine.Locus_17273.1	1001	C	G/C	G	G	C	C	C	G	C	G	G	C	G	C	G	G	G	G	G	G	G	C	G	G	G	C	G	G	G	G	C	G	G	G	G	S	G	G	G	G	G	G	G	G	C	G	G
T17460.8_548	AC.Combine.Locus_17460.8	548	T	C/T	Y	Y	T	Y	Y	T	Y	T	T	Y	Y	Y	Y	T	T	Y	T	Y	Y	Y	T	Y	Y	Y	T	T	Y	C	T	Y	T	Y	T	Y	Y	T	T	C	Y	T	T	Y	T	Y	Y
T17460.8_569	AC.Combine.Locus_17460.8	569	G	A/G	R	R	G	R	R	G	R	G	G	R	R	R	R	G	G	R	G	R	R	R	G	R	R	R	G	G	R	A	G	R	G	R	G	R	R	G	G	A	R	G	G	R	G	R	R
T17460.8_640	AC.Combine.Locus_17460.8	640	A	G/A	R	R	A	R	G	R	R	R	A	R	R	R	R	A	A	R	R	R	R	R	G	R	R	R	A	R	R	R	A	R	A	R	R	R	R	R	R	G	R	A	A	R	R	R	R
T17460.8_687	AC.Combine.Locus_17460.8	687	C	T/C	Y	C	C	Y	T	Y	Y	C	C	Y	Y	C	Y	C	C	Y	Y	Y	Y	Y	C	Y	C	C	C	Y	C	Y	C	Y	C	C	C	C	C	Y	Y	T	Y	C	C	Y	Y	C	C
T17873.1_392	AC.Combine.Locus_17873.1	392	C	T/C	T	T	T	T	Y	T	T	T	T	Y	Y	Y	T	C	T	Y	Y	C	T	C	T	Y	Y	T	Y	T	C	T	C	T	C	C	Y	T	T	C	T	T	C	T	T	T	T	C	T
T17873.1_425	AC.Combine.Locus_17873.1	425	C	T/C	T	T	T	T	Y	T	T	T	T	Y	Y	Y	T	C	T	Y	Y	C	T	C	T	T	Y	Y	Y	T	C	T	C	T	C	C	Y	Y	T	C	T	T	C	T	T	T	T	C	T
T17873.1_466	AC.Combine.Locus_17873.1	466	G	T/G	T	T	T	T	K	T	T	T	T	K	K	K	T	G	T	K	K	G	T	G	T	T	K	K	K	T	K	T	K	T	G	G	K	K	T	G	T	T	G	T	T	T	T	G	T
T18114.1_434	AC.Combine.Locus_18114.1	434	C	A/C	A	C	A	C	C	C	A	C	C	C	C	A	C	C	C	A	C	C	C	C	C	C	C	A	A	A	C	C	A	C	A	C	C	C	C	C	C	A	C	C	C	C	A	C	C
T18114.1_458	AC.Combine.Locus_18114.1	458	G	C/G	G	S	G	S	C	C	G	C	C	C	C	G	C	C	S	G	C	C	C	C	C	C	C	G	G	G	C	C	G	C	G	C	C	C	S	S	S	G	S	C	C	C	G	C	C
T18449.2_128	AC.Combine.Locus_18449.2	128	A	G/A	R	G	R	R	R	A	R	R	A	R	R	A	R	R	R	G	G	A	R	R	G	R	A	R	R	R	G	R	R	R	R	R	G	R	R	R	R	G	G	R	A	R	R	R	R
T18468.6_982	AC.Combine.Locus_18468.6	982	T	C/T	T	T	T	T	C	T	T	T	T	C	C	T	T	C	C	C	T	C	T	T	T	T	C	T	T	T	T	T	T	T	T	T	T	T	T	T	T	T	T	T	T	C	C	T	T
T18583.1_258	AC.Combine.Locus_18583.1	258	G	C/G	S	S	S	S	G	S	G	C	C	G	G	G	C	G	C	S	G	S	S	S	C	G	C	G	G	S	C	S	G	S	S	S	G	S	S	S	C	S	C	G	S	S	G	S	G
T18651.1_690	AC.Combine.Locus_18651.1	690	T	C/T	Y	Y	C	T	C	Y	T	Y	T	T	T	T	Y	Y	Y	T	T	C	T	T	Y	Y	T	Y	Y	C	C	Y	Y	T	T	C	Y	T	T	Y	Y	T	T	Y	Y	Y	T	C	Y
T19141.1_372	AC.Combine.Locus_19141.1	372	A	G/A	R	R	A	R	G	R	R	R	R	A	R	A	R	R	R	R	A	G	R	G	A	A	R	A	R	R	R	R	R	A	R	G	R	R	G	R	R	A	R	A	G	R	R	A	A
T19141.2_38	AC.Combine.Locus_19141.2	38	C	G/C	S	S	C	S	G	S	C	S	S	S	G	C	S	S	S	S	C	S	G	S	C	C	G	C	S	S	S	S	S	C	S	G	S	S	G	C	S	C	S	C	S	G	S	C	C
T19141.2_50	AC.Combine.Locus_19141.2	50	G	A/G	R	R	G	R	A	R	G	R	R	R	A	G	R	R	R	R	R	R	R	R	G	G	A	G	R	R	R	R	R	G	R	A	R	R	A	G	R	G	R	G	R	A	R	R	G
T19141.2_131	AC.Combine.Locus_19141.2	131	A	G/A	R	R	A	R	G	R	R	R	R	A	R	A	R	R	R	R	A	R	R	G	A	A	R	A	R	R	R	R	R	A	R	G	R	R	G	A	R	A	R	A	R	R	R	A	A
T19319.1_511	AC.Combine.Locus_19319.1	511	G	A/G	A	A	A	A	R	A	A	R	A	R	R	R	R	A	A	A	R	A	A	R	R	R	A	A	A	A	G	G	A	A	A	A	R	R	R	R	A	A	A	A	R	R	R	R	A
T19319.1_514	AC.Combine.Locus_19319.1	514	A	T/A	A	A	A	A	A	A	A	A	A	A	A	W	A	A	A	T	W	A	A	A	W	W	A	T	A	A	A	A	A	A	A	A	A	A	A	T	T	T	A	A	A	A	A	A	A
T19477.1_689	AC.Combine.Locus_19477.1	689	T	C/T	T	T	Y	T	C	T	T	C	T	T	T	T	C	T	T	Y	T	T	T	T	T	C	Y	T	T	T	Y	T	T	T	T	T	T	T	T	T	T	C	T	T	T	T	T	Y	T
T19477.1_710	AC.Combine.Locus_19477.1	710	A	T/A	A	A	W	A	T	A	A	T	W	A	A	A	T	A	T	W	A	A	A	A	A	T	W	A	A	A	W	A	A	A	A	A	T	A	A	A	A	T	T	T	A	A	A	W	A
T19477.1_792	AC.Combine.Locus_19477.1	792	A	T/A	A	A	W	A	T	A	A	T	A	A	A	A	T	A	A	W	A	A	A	A	A	T	W	A	A	A	A	A	A	A	A	A	A	A	A	A	A	T	A	A	A	A	A	W	A
T19477.1_890	AC.Combine.Locus_19477.1	890	C	T/C	C	C	C	C	T	C	C	T	C	C	C	C	T	C	C	Y	C	C	C	C	C	T	Y	C	C	C	C	C	C	C	C	C	C	C	C	C	C	T	C	C	C	C	C	C	C
T19513.1_316	AC.Combine.Locus_19513.1	316	A	G/A	G	A	A	A	A	G	A	A	R	R	R	G	A	R	R	R	A	R	A	R	R	A	G	R	G	A	G	R	R	G	R	R	A	R	R	G	R	G	G	G	G	R	R	R	R
T19513.1_357	AC.Combine.Locus_19513.1	357	C	A/C	A	C	C	C	C	A	C	C	M	M	M	A	C	M	M	M	C	M	C	M	M	C	A	M	A	C	A	M	M	A	M	M	C	M	M	A	M	A	A	A	A	M	M	M	M
T19513.1_392	AC.Combine.Locus_19513.1	392	C	A/C	A	C	C	C	C	A	C	C	M	M	M	A	C	M	M	M	C	M	C	M	M	C	A	M	A	C	A	M	M	A	M	M	C	M	M	A	M	A	A	A	A	M	M	M	M
T19577.2_1797	AC.Combine.Locus_19577.2	1797	G	G/A	A	A	A	A	G	A	A	A	A	A	G	A	A	A	A	A	A	A	A	G	G	A	A	A	G	A	A	A	A	A	A	G	G	A	G	A	G	A	A	A	A	A	A	A	A
T19849.2_284	AC.Combine.Locus_19849.2	284	G	C/G	S	S	S	C	C	C	G	G	S	S	G	G	S	C	C	S	G	S	S	C	S	G	G	G	S	G	S	C	C	G	C	S	C	C	S	S	C	G	G	S	S	S	S	S	G
T19859.1_173	AC.Combine.Locus_19859.1	173	A	G/A	A	R	R	R	A	A	G	G	A	R	G	G	R	A	R	R	R	R	R	A	R	G	G	G	R	G	R	A	G	G	A	R	A	R	G	R	G	G	R	R	R	R	R	R	G
T19859.1_194	AC.Combine.Locus_19859.1	194	G	A/G	G	R	R	R	G	G	A	A	G	R	A	A	R	G	R	R	R	R	R	G	R	A	A	A	R	A	R	G	A	A	G	R	G	R	A	R	A	A	R	R	R	R	R	R	A
T19859.1_289	AC.Combine.Locus_19859.1	289	C	T/C	C	Y	Y	Y	C	C	T	T	C	Y	T	T	Y	C	Y	Y	Y	Y	Y	C	Y	T	T	T	Y	T	Y	C	T	T	C	Y	C	Y	T	Y	T	T	Y	Y	Y	Y	Y	Y	T
T19859.1_298	AC.Combine.Locus_19859.1	298	T	C/T	T	Y	Y	Y	T	T	C	C	T	Y	C	C	Y	T	Y	Y	Y	Y	Y	T	Y	C	C	C	Y	C	Y	T	C	C	T	Y	T	Y	C	Y	C	C	Y	Y	Y	Y	Y	Y	C
T19981.1_1073	AC.Combine.Locus_19981.1	1073	T	G/T	K	T	T	K	G	K	K	G	K	G	G	K	K	K	T	G	K	G	K	T	K	T	G	K	G	T	K	K	G	K	K	G	K	G	T	T	K	T	K	T	K	G	G	K	K
T19981.1_1097	AC.Combine.Locus_19981.1	1097	C	T/C	Y	C	C	Y	T	Y	Y	T	Y	T	T	Y	Y	Y	C	T	Y	T	Y	C	Y	C	T	Y	T	C	Y	Y	T	Y	Y	T	Y	T	C	C	Y	C	Y	C	Y	T	T	Y	Y
T19981.1_1103	AC.Combine.Locus_19981.1	1103	G	A/G	R	G	G	R	A	R	R	A	R	A	A	R	R	G	G	A	R	A	R	G	R	G	A	R	A	G	R	R	A	R	R	A	R	A	G	G	R	G	R	G	R	A	A	R	R
T20106.1_710	AC.Combine.Locus_20106.1	710	A	T/A	A	A	W	A	A	W	A	A	W	W	T	A	T	W	A	W	W	W	A	T	T	A	T	W	W	T	A	W	A	T	T	A	W	A	W	W	T	W	W	W	A	A	A	W	W
T20193.1_843	AC.Combine.Locus_20193.1	843	C	T/C	Y	C	C	Y	Y	T	C	T	C	T	T	C	Y	Y	C	T	C	T	Y	C	C	C	C	Y	C	T	Y	Y	C	Y	Y	C	C	Y	Y	C	Y	C	C	C	T	C	T	Y	C
T20484.2_1290	AC.Combine.Locus_20484.2	1290	T	C/T	C	C	C	Y	Y	T	Y	T	Y	T	T	C	Y	T	C	T	C	T	Y	C	C	C	Y	Y	Y	Y	C	Y	C	Y	Y	Y	C	T	Y	C	Y	C	T	C	Y	C	T	Y	C
T20492.3_809	AC.Combine.Locus_20492.3	809	C	T/C	C	T	T	C	C	Y	Y	C	Y	C	C	T	T	Y	T	C	T	C	Y	T	Y	T	Y	Y	C	T	C	C	Y	Y	T	C	Y	C	Y	T	Y	T	Y	T	C	C	C	C	Y
T20492.3_976	AC.Combine.Locus_20492.3	976	C	G/C	C	G	G	S	C	S	S	C	S	C	C	G	G	S	G	C	G	C	S	G	S	G	S	S	C	G	C	S	S	S	G	C	S	C	S	G	S	G	S	G	C	C	C	S	S
T21065.2_1123	AC.Combine.Locus_21065.2	1123	G	A/G	A	G	A	G	G	G	A	G	G	G	G	A	G	G	G	A	G	G	G	G	G	G	R	A	A	A	G	G	A	G	A	G	R	G	G	G	G	A	G	G	G	G	A	G	G
T21120.1_290	AC.Combine.Locus_21120.1	290	C	T/C	Y	T	Y	Y	T	C	C	T	Y	C	Y	Y	T	T	C	T	T	C	Y	C	Y	C	C	Y	C	Y	Y	Y	Y	Y	Y	C	C	Y	Y	C	Y	T	Y	Y	C	Y	Y	Y	Y
T21120.1_347	AC.Combine.Locus_21120.1	347	T	G/T	T	G	T	T	G	T	T	G	T	T	T	T	G	G	T	G	G	T	T	T	T	T	T	T	T	T	T	T	T	T	T	T	T	T	T	T	T	T	T	T	T	T	T	T	T
T21120.1_398	AC.Combine.Locus_21120.1	398	T	C/T	T	C	T	T	C	T	T	C	T	T	T	T	C	C	T	C	C	T	T	T	T	T	T	T	T	T	T	T	T	T	T	T	T	T	T	T	T	T	T	T	T	T	T	T	T
T21246.1_555	AC.Combine.Locus_21246.1	555	G	T/G	T	K	T	K	G	G	T	G	G	G	K	T	G	G	K	T	K	K	G	G	K	G	K	T	T	T	K	T	T	K	T	K	K	G	G	K	K	T	K	T	G	G	K	K	G
T21429.1_430	AC.Combine.Locus_21429.1	430	T	C/T	C	Y	Y	T	T	T	C	T	T	T	T	T	T	T	T	T	T	Y	T	T	T	T	Y	T	T	C	Y	Y	T	T	Y	T	Y	T	T	T	T	C	T	T	T	T	T	T	T
T21429.1_492	AC.Combine.Locus_21429.1	492	A	T/A	T	W	W	A	A	A	T	A	A	A	A	A	A	A	A	A	A	W	A	A	A	A	W	A	W	T	A	W	A	A	W	A	W	A	A	A	A	T	A	A	A	A	A	A	A
T21429.1_516	AC.Combine.Locus_21429.1	516	C	T/C	T	Y	Y	C	C	C	T	C	C	C	Y	C	C	C	C	C	C	Y	C	C	C	C	Y	C	C	T	Y	Y	C	C	Y	C	Y	C	C	C	C	T	C	C	C	C	C	C	C
T21429.1_544	AC.Combine.Locus_21429.1	544	G	A/G	A	R	R	G	G	G	A	G	G	G	G	G	R	G	G	G	G	R	G	G	G	G	R	G	G	A	R	R	G	G	R	G	R	G	G	G	G	A	G	G	G	G	G	G	G
T21429.1_547	AC.Combine.Locus_21429.1	547	G	T/G	T	K	K	G	G	G	T	G	G	G	G	G	K	G	G	G	G	K	G	G	G	G	K	G	G	T	K	K	G	G	K	G	K	G	G	G	G	T	G	G	G	G	G	G	G
T21429.1_580	AC.Combine.Locus_21429.1	580	C	A/C	A	M	M	C	C	C	A	C	C	C	C	C	M	C	C	C	C	M	C	C	C	C	M	C	C	A	M	C	C	C	M	C	M	C	C	C	C	A	C	C	C	C	C	C	C
T21429.1_613	AC.Combine.Locus_21429.1	613	T	C/T	C	Y	Y	T	T	T	C	T	T	T	T	T	Y	T	T	T	T	Y	T	T	T	T	Y	T	T	C	Y	Y	T	T	Y	T	Y	T	T	T	T	C	T	T	T	T	T	T	T
T21429.1_662	AC.Combine.Locus_21429.1	662	T	G/T	G	T	K	T	T	T	G	T	T	T	T	T	K	T	T	T	T	K	T	T	T	T	K	T	T	G	K	T	T	T	K	T	K	T	T	T	T	G	T	T	T	T	T	T	T
T21461.1_1743	AC.Combine.Locus_21461.1	1743	G	A/G	R	G	R	G	G	G	R	G	G	G	G	R	G	R	R	G	G	A	G	G	G	G	A	A	R	R	G	G	A	R	G	G	G	G	G	G	G	A	G	A	A	G	G	A	G
T21713.1_1539	AC.Combine.Locus_21713.1	1539	T	C/T	C	T	T	T	Y	Y	T	T	C	Y	Y	Y	Y	C	Y	Y	Y	T	Y	C	T	Y	Y	Y	Y	T	Y	T	Y	T	T	C	T	T	Y	C	T	T	Y	Y	T	T	Y	T	T
T21713.1_1559	AC.Combine.Locus_21713.1	1559	T	A/T	A	T	T	T	W	W	T	T	A	W	W	W	T	A	W	W	W	T	T	A	T	W	W	W	W	T	W	T	W	T	T	A	T	T	W	A	T	T	T	W	T	T	W	T	T
T21713.1_1569	AC.Combine.Locus_21713.1	1569	A	G/A	A	G	G	G	R	R	G	G	A	R	R	R	R	A	R	R	R	R	R	A	G	R	R	R	R	G	R	G	R	G	G	A	R	G	R	A	G	G	R	R	G	R	R	G	G
T21713.1_1675	AC.Combine.Locus_21713.1	1675	A	G/A	G	A	A	A	R	R	A	A	G	R	R	R	R	G	A	R	R	A	A	G	A	R	R	R	R	A	R	A	A	A	A	G	A	A	R	G	A	A	A	R	A	A	R	A	A
T21867.1_1057	AC.Combine.Locus_21867.1	1057	G	C/G	S	S	S	S	S	S	C	S	C	C	C	C	S	S	C	C	C	S	C	C	S	S	C	S	S	G	S	S	S	C	C	S	S	C	C	S	S	S	C	G	S	S	C	G	S
T21867.1_1114	AC.Combine.Locus_21867.1	1114	G	A/G	R	R	R	R	R	R	A	R	A	A	A	A	R	R	A	A	A	R	A	A	R	R	A	R	R	G	R	R	R	A	A	R	R	A	G	R	R	R	A	G	R	R	A	G	R
T21867.1_1161	AC.Combine.Locus_21867.1	1161	A	G/A	R	R	R	R	R	R	G	R	G	G	G	G	R	R	G	G	G	R	G	G	R	R	G	R	R	A	R	R	R	G	G	R	R	G	A	R	R	R	G	A	R	R	G	A	R
T21913.1_93	AC.Combine.Locus_21913.1	93	T	C/T	C	T	Y	Y	C	Y	T	C	Y	T	C	Y	C	T	C	Y	T	T	Y	Y	T	Y	C	T	Y	Y	Y	T	T	Y	Y	T	C	T	Y	T	T	C	C	Y	T	C	Y	Y	T
T21913.1_151	AC.Combine.Locus_21913.1	151	A	C/A	C	A	M	M	C	M	A	C	M	A	C	M	C	A	C	M	A	A	M	M	A	M	C	A	M	M	M	A	A	M	M	A	C	A	M	A	A	C	C	M	A	C	M	M	A
T22189.1_1914	AC.Combine.Locus_22189.1	1914	G	A/G	A	R	R	R	R	R	G	A	G	A	A	R	R	R	G	R	R	A	G	R	G	R	G	R	A	G	R	G	R	R	R	R	A	R	G	R	A	A	A	R	G	R	R	R	A
T22222.1_311	AC.Combine.Locus_22222.1	311	C	T/C	C	C	C	C	C	C	C	C	C	C	C	C	C	C	C	C	C	C	C	C	C	C	C	C	C	C	C	C	C	C	C	C	C	C	C	C	C	C	C	C	C	C	C	C	C
T22312.1_173	AC.Combine.Locus_22312.1	173	T	C/T	T	Y	C	Y	C	T	T	Y	C	T	Y	Y	T	T	Y	T	Y	T	C	Y	C	Y	Y	Y	Y	T	T	Y	C	T	T	Y	Y	C	Y	T	T	Y	T	T	T	Y	T	C	C
T22412.1_191	AC.Combine.Locus_22412.1	191	G	C/G	C	S	G	G	G	G	G	G	G	S	S	C	S	S	S	C	G	S	S	G	S	S	S	G	G	G	S	S	G	C	S	S	G	G	G	S	G	S	G	G	S	S	G	S	G
T22412.3_197	AC.Combine.Locus_22412.3	197	C	T/C	Y	Y	T	Y	C	Y	C	C	C	T	C	C	Y	T	C	C	C	T	T	C	C	T	C	C	T	C	T	Y	C	Y	C	T	C	C	C	T	T	T	C	C	Y	C	C	C	C
T22606.1_397	AC.Combine.Locus_22606.1	397	T	C/T	T	T	T	Y	C	T	C	T	T	T	T	C	T	C	C	C	T	C	T	C	T	T	T	T	T	T	T	T	T	T	T	T	C	T	C	T	T	T	C	T	C	C	T	T	T
T22606.1_448	AC.Combine.Locus_22606.1	448	T	C/T	C	T	T	Y	T	T	T	T	T	T	T	T	T	T	T	T	T	T	C	T	T	T	T	T	T	T	T	T	T	T	T	T	T	T	T	T	T	T	T	T	T	T	T	T	T
T22606.3_426	AC.Combine.Locus_22606.3	426	C	T/C	C	C	C	C	C	C	T	C	C	C	C	C	C	C	C	C	C	C	T	C	C	C	C	C	C	Y	C	Y	C	C	C	C	C	C	C	C	C	C	C	C	C	C	C	C	C
T23127.1_683	AC.Combine.Locus_23127.1	683	T	C/T	Y	C	C	Y	Y	Y	Y	Y	C	C	T	Y	Y	Y	C	C	Y	C	Y	Y	T	Y	C	Y	T	C	Y	C	C	Y	Y	T	T	C	T	C	Y	Y	Y	C	T	Y	Y	C	Y
T23127.1_779	AC.Combine.Locus_23127.1	779	A	T/A	W	T	T	W	W	W	W	W	T	T	A	W	A	W	T	T	W	T	W	W	A	W	T	W	A	T	W	T	T	W	W	A	A	T	A	T	W	W	W	T	A	W	W	T	W
T23289.1_1690	AC.Combine.Locus_23289.1	1690	T	A/T	A	T	T	T	T	T	A	T	T	T	T	T	T	T	T	T	T	T	A	T	T	T	T	T	T	W	T	T	A	T	T	T	T	T	T	T	T	A	T	A	T	T	T	T	T
T23289.1_1694	AC.Combine.Locus_23289.1	1694	C	T/C	T	C	C	C	C	C	T	C	C	C	C	C	C	C	C	C	C	C	T	C	C	C	C	C	C	Y	C	C	T	C	C	C	C	C	C	C	C	T	C	T	C	C	C	C	C
T23386.2_73	AC.Combine.Locus_23386.2	73	C	T/C	T	C	Y	Y	T	Y	Y	C	Y	Y	Y	Y	C	T	T	T	Y	Y	T	Y	Y	C	Y	Y	Y	Y	Y	T	T	C	C	C	C	C	Y	Y	Y	Y	T	T	T	Y	T	Y	Y
T23537.1_1641	AC.Combine.Locus_23537.1	1641	T	C/T	T	C	C	T	Y	T	C	C	C	C	Y	C	Y	C	T	C	T	T	T	T	Y	T	T	C	C	T	C	C	C	C	T	C	C	C	T	Y	T	C	T	C	T	T	C	Y	C
T23671.1_145	AC.Combine.Locus_23671.1	145	T	C/T	T	T	T	C	T	T	T	C	T	T	T	C	T	C	T	C	C	C	C	Y	T	C	Y	T	C	T	T	C	T	T	T	Y	C	T	T	T	T	C	T	T	T	T	T	T	T
T23733.1_283	AC.Combine.Locus_23733.1	283	A	G/A	A	A	A	A	A	R	A	A	A	A	A	A	A	A	A	A	R	A	G	A	A	A	A	G	A	A	A	A	A	R	A	A	A	A	A	A	A	G	G	A	A	A	A	A	A
T23733.1_334	AC.Combine.Locus_23733.1	334	G	A/G	G	G	G	G	G	G	G	G	G	G	G	G	G	G	G	G	R	G	A	G	G	G	R	A	G	G	R	G	G	R	G	G	G	G	G	G	G	A	A	G	G	G	G	G	R
T23733.1_337	AC.Combine.Locus_23733.1	337	G	A/G	G	G	G	G	G	G	G	G	G	G	G	G	G	G	G	G	R	G	A	G	G	G	R	A	G	G	R	G	G	R	G	G	G	G	G	G	G	A	A	G	G	G	G	G	R
T23738.1_646	AC.Combine.Locus_23738.1	646	A	T/A	T	A	W	W	T	W	A	T	W	A	T	W	W	A	T	W	A	A	W	W	A	W	T	A	W	W	W	A	A	A	W	W	T	A	W	A	W	T	W	W	W	T	W	T	A
T23738.1_703	AC.Combine.Locus_23738.1	703	A	G/A	G	A	R	R	G	R	A	G	R	A	G	R	R	A	G	R	A	A	R	R	A	R	G	A	R	R	R	A	A	A	R	R	G	A	R	A	R	G	R	R	R	G	R	G	A
T23814.3_734	AC.Combine.Locus_23814.3	734	A	G/A	A	G	A	G	A	A	A	A	A	A	A	A	G	A	A	A	A	A	A	A	A	G	G	A	G	G	R	A	A	A	G	A	A	A	A	A	G	A	G	G	G	G	A	A	G
T23814.3_743	AC.Combine.Locus_23814.3	743	G	A/G	G	A	G	A	G	G	G	G	G	G	G	G	A	G	G	G	G	G	G	G	G	A	A	G	A	A	R	G	G	G	A	G	G	G	G	G	A	G	A	A	A	A	G	G	A
T24159.1_434	AC.Combine.Locus_24159.1	434	T	A/T	T	A	W	W	T	A	A	W	W	T	A	A	W	T	W	A	A	W	A	W	A	W	W	A	W	W	W	A	T	W	W	T	A	W	A	T	A	W	T	T	A	W	W	W	W
T24218.9_1785	AC.Combine.Locus_24218.9	1785	A	G/A	G	R	R	R	G	R	R	A	R	R	R	R	A	G	G	G	R	R	G	R	R	A	R	R	R	R	R	G	G	A	A	A	A	A	R	G	R	R	G	G	G	R	G	R	R
T24465.3_897	AC.Combine.Locus_24465.3	897	A	G/A	A	G	R	A	A	A	G	R	R	G	R	R	R	A	A	A	R	R	A	G	R	G	R	R	A	G	R	A	A	R	R	G	G	A	A	G	R	G	A	A	R	A	R	R	A
T24564.1_373	AC.Combine.Locus_24564.1	373	C	T/C	C	C	C	C	Y	C	T	C	C	C	T	T	C	C	C	C	T	C	C	C	Y	T	T	T	C	T	C	C	C	C	C	C	C	C	C	C	C	T	T	T	C	C	C	C	T
T24564.1_408	AC.Combine.Locus_24564.1	408	C	T/C	C	C	C	C	Y	C	T	C	C	C	T	T	C	C	C	Y	T	C	C	C	Y	T	T	T	C	T	C	C	C	C	C	C	C	C	C	C	C	T	T	T	C	C	C	C	T
T24564.1_428	AC.Combine.Locus_24564.1	428	C	T/C	C	C	C	C	C	C	T	C	Y	C	T	T	C	C	C	C	T	C	C	C	C	T	T	T	C	T	C	C	C	C	C	C	C	C	C	C	C	T	T	T	C	C	C	C	T
T24564.1_429	AC.Combine.Locus_24564.1	429	C	T/C	C	C	C	C	C	C	T	C	Y	C	T	T	C	C	C	C	T	C	C	C	C	T	T	T	C	T	C	C	C	C	C	C	C	C	C	C	C	T	T	T	C	C	C	C	T
T24564.1_457	AC.Combine.Locus_24564.1	457	T	A/T	T	T	T	T	T	T	A	T	T	T	A	A	T	T	T	T	A	T	T	T	T	A	A	A	T	A	T	T	T	T	T	T	T	T	T	T	T	A	A	A	T	T	T	T	A
T24564.1_468	AC.Combine.Locus_24564.1	468	T	A/T	T	T	T	T	T	T	A	T	T	T	A	A	T	T	T	T	A	T	T	T	T	A	A	A	T	A	T	T	T	T	T	T	T	T	T	T	T	A	A	A	T	T	T	T	A
T24564.1_521	AC.Combine.Locus_24564.1	521	T	C/T	T	T	T	T	T	T	C	T	T	T	C	C	T	T	T	T	C	T	T	T	T	C	C	C	T	C	T	T	T	T	T	T	T	T	T	T	T	C	C	C	T	T	T	T	C
T24564.1_579	AC.Combine.Locus_24564.1	579	T	C/T	C	C	C	T	T	C	C	C	C	C	C	C	C	T	T	C	C	C	C	C	C	C	C	C	C	C	C	C	C	C	C	C	C	C	C	C	C	C	C	C	C	C	C	C	C
T24564.1_618	AC.Combine.Locus_24564.1	618	A	G/A	A	A	A	G	G	A	A	A	A	A	A	A	A	G	G	A	A	A	A	A	A	A	A	A	A	A	A	A	A	A	A	A	A	A	A	A	A	A	A	A	A	A	A	A	A
T24564.1_696	AC.Combine.Locus_24564.1	696	G	A/G	G	G	G	A	A	G	G	G	G	G	G	G	G	A	A	G	G	G	G	G	G	G	G	G	G	G	G	G	G	G	G	G	G	G	G	G	G	G	G	G	G	G	G	G	G
T24726.1_1853	AC.Combine.Locus_24726.1	1853	C	G/C	S	G	G	S	C	S	S	C	S	C	C	S	S	S	G	C	G	C	S	G	S	G	S	S	C	G	S	S	S	S	S	C	S	C	S	G	S	G	S	G	S	C	C	S	G
T24726.1_1887	AC.Combine.Locus_24726.1	1887	A	C/A	M	C	C	M	A	M	M	A	M	A	A	M	M	M	C	A	C	A	M	C	M	C	M	M	A	C	M	M	M	M	M	A	M	A	M	C	M	C	M	C	M	A	A	M	C
T24751.1_513	AC.Combine.Locus_24751.1	513	C	T/C	T	C	C	C	C	C	C	C	T	C	C	C	C	C	C	C	C	C	C	T	C	T	C	C	C	C	T	C	T	Y	C	T	C	C	C	C	T	C	T	T	T	C	T	T	C
T24984.1_289	AC.Combine.Locus_24984.1	289	G	T/G	T	K	K	K	K	T	T	K	T	G	K	G	K	G	K	T	K	T	K	K	G	K	G	T	G	K	T	G	G	K	K	K	K	T	K	T	T	K	T	G	K	K	K	K	G
T24984.1_483	AC.Combine.Locus_24984.1	483	T	C/T	C	Y	Y	Y	Y	C	C	Y	C	T	Y	T	Y	T	Y	C	Y	C	Y	Y	T	Y	T	C	T	Y	C	T	T	Y	Y	Y	Y	C	Y	C	C	Y	C	T	Y	Y	Y	Y	T
T24984.1_567	AC.Combine.Locus_24984.1	567	T	C/T	C	Y	Y	Y	Y	C	C	Y	C	T	Y	T	Y	T	Y	C	Y	C	Y	Y	T	Y	T	C	T	Y	C	T	T	Y	Y	Y	Y	C	Y	C	C	Y	C	T	Y	Y	Y	Y	T
T24984.1_624	AC.Combine.Locus_24984.1	624	A	G/A	G	R	R	R	R	G	G	R	G	A	R	A	R	A	R	G	R	G	R	R	A	R	A	G	A	R	G	A	A	R	R	R	R	G	R	G	G	R	G	A	R	R	R	R	A
T24984.1_658	AC.Combine.Locus_24984.1	658	C	G/C	G	S	C	C	S	G	G	C	G	C	S	C	S	C	S	G	S	G	S	S	C	S	C	G	C	C	G	C	C	C	S	S	C	G	C	G	G	S	G	C	S	G	S	C	C
T24984.1_706	AC.Combine.Locus_24984.1	706	G	T/G	T	K	K	G	K	T	T	G	T	G	K	G	K	G	K	T	K	T	K	K	G	K	G	T	G	G	T	G	G	K	K	K	K	T	G	T	T	K	T	G	K	K	K	K	G
T25099.10_1102	AC.Combine.Locus_25099.10	1102	A	T/A	T	W	W	A	W	A	A	A	T	W	T	W	T	W	T	T	W	W	W	W	W	A	T	W	T	W	A	W	A	T	W	T	A	W	W	W	W	A	A	W	A	T	W	A	W
T25210.1_224	AC.Combine.Locus_25210.1	224	G	A/G	R	R	R	R	R	R	A	R	R	R	R	R	R	A	R	R	R	R	R	R	R	G	R	R	G	R	R	R	G	R	R	R	R	R	R	G	G	R	R	A	R	R	R	R	G
T25212.6_1482	AC.Combine.Locus_25212.6	1482	T	C/T	Y	C	C	Y	T	Y	Y	T	Y	T	T	Y	Y	Y	C	T	Y	T	T	C	Y	C	T	Y	T	C	Y	Y	Y	Y	Y	T	Y	T	Y	C	Y	C	Y	C	Y	T	T	Y	Y
T25212.6_1596	AC.Combine.Locus_25212.6	1596	G	A/G	R	G	G	R	A	R	R	A	R	A	A	R	R	R	G	A	R	A	R	G	R	G	A	R	A	G	R	R	G	R	R	A	R	A	G	G	G	G	R	G	R	A	A	R	R
T25212.6_1678	AC.Combine.Locus_25212.6	1678	T	C/T	Y	T	T	Y	C	Y	Y	C	Y	C	C	Y	Y	Y	T	C	Y	C	Y	T	Y	T	C	Y	C	T	Y	Y	T	Y	Y	C	Y	C	T	T	Y	T	Y	T	Y	C	C	Y	T
T25294.1_459	AC.Combine.Locus_25294.1	459	A	G/A	A	G	A	G	G	G	G	G	A	G	A	A	A	A	G	G	G	R	G	A	R	R	R	A	G	A	A	G	A	A	A	A	G	A	A	A	A	G	A	A	A	A	A	A	A
T25294.1_477	AC.Combine.Locus_25294.1	477	T	C/T	T	C	T	C	C	C	C	C	T	C	Y	T	T	T	C	C	C	Y	C	T	Y	Y	Y	T	C	T	T	C	T	T	T	T	C	T	T	T	T	C	T	T	T	T	T	T	T
T25374.1_147	AC.Combine.Locus_25374.1	147	A	T/A	A	W	A	A	W	T	A	T	T	T	W	A	T	W	T	W	A	W	W	T	W	T	T	A	A	A	W	W	A	W	W	W	T	W	W	W	W	W	W	T	W	T	W	A	W
T25474.1_258	AC.Combine.Locus_25474.1	258	G	A/G	G	G	A	A	A	G	G	G	G	A	R	G	A	G	G	A	A	A	A	G	A	R	G	G	R	R	G	G	A	G	G	A	G	A	G	G	G	G	G	G	G	A	G	R	R
T25488.1_1546	AC.Combine.Locus_25488.1	1546	T	C/T	Y	C	C	Y	T	Y	Y	Y	Y	T	T	Y	Y	T	T	T	Y	Y	Y	Y	Y	Y	T	Y	Y	Y	T	Y	T	Y	Y	T	Y	Y	Y	C	C	C	C	C	C	T	T	Y	C
T25750.3_400	AC.Combine.Locus_25750.3	400	A	G/A	G	G	A	A	G	G	A	A	G	R	A	A	A	A	R	R	A	A	A	A	A	A	G	A	A	A	A	G	A	A	A	A	A	A	A	A	A	A	A	A	A	A	A	A	A
T25750.3_472	AC.Combine.Locus_25750.3	472	G	A/G	G	A	G	A	G	G	A	A	G	R	A	A	R	A	R	R	A	A	A	A	A	A	G	A	A	A	A	G	A	A	A	A	A	A	A	A	A	A	A	A	A	A	A	A	A
T25885.1_410	AC.Combine.Locus_25885.1	410	T	C/T	Y	C	Y	Y	Y	T	C	T	T	T	Y	Y	Y	Y	Y	C	C	T	C	Y	C	Y	T	Y	Y	Y	C	Y	T	Y	Y	T	C	Y	Y	C	Y	C	C	Y	T	Y	T	Y	T
T25885.1_454	AC.Combine.Locus_25885.1	454	G	C/G	S	C	G	S	S	G	G	G	G	G	S	S	S	S	S	C	C	G	C	S	C	S	G	S	S	S	C	S	G	S	S	G	C	G	S	C	S	C	C	S	G	S	G	S	G
T25885.1_455	AC.Combine.Locus_25885.1	455	C	A/C	M	A	C	M	M	C	C	C	C	C	M	M	M	M	M	A	A	C	A	M	A	M	C	M	M	M	A	M	C	M	M	C	A	C	M	A	M	A	A	M	C	M	C	M	C
T25885.1_622	AC.Combine.Locus_25885.1	622	C	T/C	Y	T	C	Y	Y	C	Y	C	C	C	Y	Y	Y	Y	Y	T	T	C	T	Y	T	Y	C	Y	Y	Y	T	Y	C	Y	Y	C	T	C	Y	T	C	T	T	Y	C	Y	C	Y	C
T25885.1_661	AC.Combine.Locus_25885.1	661	A	G/A	R	G	A	R	R	A	G	A	A	A	R	R	R	R	R	G	G	A	G	R	G	R	A	R	R	R	G	R	A	R	R	A	G	A	R	G	A	G	G	R	A	R	A	R	A
T26168.1_652	AC.Combine.Locus_26168.1	652	T	G/T	G	K	G	G	K	T	G	T	T	T	K	G	T	K	K	K	G	K	K	T	K	T	T	G	G	G	K	K	G	K	K	K	T	K	K	K	K	K	K	T	K	T	K	G	K
T26168.1_768	AC.Combine.Locus_26168.1	768	G	T/G	T	K	T	T	K	G	T	G	G	G	K	T	G	K	K	K	T	K	K	G	K	G	G	T	T	T	K	K	T	K	K	K	G	K	K	K	K	K	K	G	K	G	K	T	K
T26579.2_656	AC.Combine.Locus_26579.2	656	C	T/C	C	Y	Y	Y	Y	Y	C	Y	T	T	T	Y	Y	T	T	Y	T	T	C	Y	Y	Y	T	Y	Y	C	C	T	C	T	Y	Y	Y	C	C	T	Y	C	Y	Y	Y	T	T	Y	T
T26579.2_980	AC.Combine.Locus_26579.2	980	G	A/G	R	R	R	R	R	R	G	R	A	A	A	R	R	A	A	R	A	A	G	R	R	R	A	R	R	G	G	A	G	A	R	R	R	G	G	A	R	G	R	G	R	A	A	R	A
T26713.1_429	AC.Combine.Locus_26713.1	429	G	A/G	G	R	R	R	R	G	G	R	G	A	R	A	R	A	R	G	R	G	R	R	A	R	A	R	A	G	G	R	A	R	R	R	R	G	G	G	G	R	G	A	G	G	R	R	A
T26713.1_430	AC.Combine.Locus_26713.1	430	T	G/T	T	K	K	K	K	T	T	K	T	G	K	G	K	G	K	T	K	T	K	K	G	K	G	K	G	T	T	K	G	K	K	K	K	T	K	T	T	K	T	G	T	T	K	K	G
T26995.5_749	AC.Combine.Locus_26995.5	749	C	A/C	M	M	A	A	A	C	M	C	C	M	M	A	C	C	M	M	A	M	M	C	M	C	C	A	A	A	A	M	M	M	M	M	M	M	M	M	M	M	M	C	M	M	M	M	M
T27114.4_422	AC.Combine.Locus_27114.4	422	C	T/C	T	Y	C	T	Y	Y	Y	C	Y	Y	Y	Y	Y	C	T	Y	T	T	Y	T	Y	T	T	Y	Y	Y	Y	C	Y	Y	T	C	C	Y	T	T	Y	C	Y	C	T	T	Y	Y	C
T27114.4_429	AC.Combine.Locus_27114.4	429	C	T/C	T	Y	C	T	Y	Y	Y	C	Y	Y	Y	Y	Y	C	T	Y	T	T	Y	T	Y	T	T	Y	Y	Y	Y	C	Y	Y	T	C	C	Y	T	T	Y	C	T	C	T	T	Y	Y	C
T27114.4_468	AC.Combine.Locus_27114.4	468	C	A/C	A	M	C	A	M	A	A	C	M	A	M	M	M	C	A	M	A	A	M	A	M	A	A	M	M	C	M	C	A	M	A	C	C	M	A	A	M	C	A	C	A	A	M	M	C
T27114.4_566	AC.Combine.Locus_27114.4	566	A	G/A	G	R	A	G	R	R	R	A	R	R	R	R	R	A	G	R	G	G	R	G	R	G	G	R	R	R	R	A	R	R	G	A	A	R	G	G	R	A	R	R	R	G	R	R	A
T27114.4_578	AC.Combine.Locus_27114.4	578	A	G/A	G	R	A	G	R	R	R	A	R	R	R	R	R	A	G	R	G	G	R	G	R	G	G	R	R	R	R	A	R	R	G	A	A	R	G	G	R	A	A	A	R	G	R	R	A
T27160.1_806	AC.Combine.Locus_27160.1	806	G	A/G	A	R	R	A	A	R	R	G	A	A	R	R	A	A	R	A	R	R	A	A	A	R	R	G	A	A	R	R	A	R	R	R	R	A	G	G	R	G	R	G	G	G	R	R	R
T27160.1_842	AC.Combine.Locus_27160.1	842	C	T/C	T	C	Y	T	T	Y	Y	C	T	T	Y	Y	T	T	Y	T	Y	Y	T	T	T	Y	Y	C	T	T	Y	Y	T	Y	Y	Y	Y	T	C	C	Y	C	Y	C	C	C	Y	Y	Y
T27188.1_1834	AC.Combine.Locus_27188.1	1834	A	G/A	G	A	A	A	G	R	A	A	G	R	R	R	R	G	R	R	R	R	R	G	A	R	R	R	R	A	R	R	R	A	R	G	G	R	R	G	A	A	R	A	A	R	R	A	A
T27200.1_479	AC.Combine.Locus_27200.1	479	G	T/G	G	K	G	G	K	T	K	T	T	T	K	G	T	K	K	K	G	K	K	T	K	T	T	G	G	G	K	K	G	K	K	K	K	K	K	K	K	K	K	T	K	T	G	G	K
T27750.1_167	AC.Combine.Locus_27750.1	167	G	C/G	C	C	C	S	S	G	G	C	S	S	G	S	C	S	G	G	C	C	C	G	S	C	G	S	S	G	S	S	S	S	C	S	G	G	S	G	S	C	G	S	G	S	S	C	C
T27894.1_1223	AC.Combine.Locus_27894.1	1223	G	A/G	R	R	A	R	A	R	A	G	R	A	A	A	G	A	G	R	A	R	R	A	G	R	G	A	A	R	G	R	A	R	R	R	R	R	R	R	G	R	G	A	R	R	A	R	A
T27921.1_464	AC.Combine.Locus_27921.1	464	C	T/C	Y	Y	C	C	C	Y	C	Y	C	C	Y	Y	C	C	C	C	C	C	C	C	C	Y	Y	Y	Y	C	Y	Y	C	C	C	C	C	Y	C	C	Y	T	C	C	C	Y	C	C	Y
T28473.1_1467	AC.Combine.Locus_28473.1	1467	T	C/T	T	T	T	T	T	T	T	T	T	T	C	Y	Y	T	T	T	Y	T	T	T	C	T	T	T	C	T	T	T	T	Y	T	C	C	T	C	T	C	T	T	T	C	T	T	T	Y
T28640.4_2089	AC.Combine.Locus_28640.4	2089	A	G/A	G	A	G	A	A	A	G	A	A	A	A	G	A	A	A	G	A	A	A	A	A	A	A	G	G	G	A	A	G	A	G	A	A	A	A	A	A	G	A	G	A	A	G	A	A
T29081.1_295	AC.Combine.Locus_29081.1	295	G	A/G	G	G	G	G	R	R	G	G	G	G	A	G	R	R	G	G	G	G	R	G	G	R	G	R	G	G	G	G	G	G	G	G	G	G	G	A	G	G	G	G	G	G	G	G	G
T29590.1_194	AC.Combine.Locus_29590.1	194	T	C/T	T	Y	C	Y	C	T	Y	Y	T	Y	Y	Y	Y	T	Y	T	Y	Y	C	Y	C	Y	Y	Y	Y	Y	T	T	C	T	T	Y	Y	C	Y	T	T	Y	T	Y	T	Y	Y	Y	Y
T29590.1_208	AC.Combine.Locus_29590.1	208	T	G/T	T	K	G	K	G	T	K	K	T	K	K	K	K	T	K	T	K	K	G	K	G	K	K	K	K	K	T	T	G	T	T	K	K	G	K	T	T	K	T	K	T	K	K	K	K
T30152.1_571	AC.Combine.Locus_30152.1	571	G	C/G	C	C	C	C	G	C	C	C	G	G	G	C	S	C	G	G	S	C	C	C	S	G	C	C	C	C	G	C	G	C	C	G	C	C	C	C	C	C	C	C	C	G	G	C	C
T31405.1_1584	AC.Combine.Locus_31405.1	1584	C	T/C	T	C	Y	C	Y	C	T	C	T	Y	Y	Y	Y	C	Y	C	C	C	C	Y	Y	Y	Y	Y	C	T	T	C	T	T	Y	Y	C	Y	Y	Y	Y	C	Y	T	T	Y	Y	T	Y
T31470.1_1859	AC.Combine.Locus_31470.1	1859	T	C/T	C	T	T	T	Y	T	T	T	T	T	T	T	T	T	T	T	T	C	T	T	Y	T	T	Y	Y	T	Y	T	T	T	T	C	T	T	T	T	T	T	T	T	T	T	T	C	T
T31470.1_1880	AC.Combine.Locus_31470.1	1880	C	T/C	T	C	C	C	Y	C	C	C	C	C	C	C	C	C	C	C	C	T	C	C	Y	C	C	Y	Y	C	Y	C	C	C	C	Y	C	C	C	C	C	C	C	C	C	C	C	T	C
T31470.1_1943	AC.Combine.Locus_31470.1	1943	G	A/G	R	G	G	G	R	G	G	G	G	G	G	G	G	G	G	G	G	A	G	G	R	G	G	R	R	G	R	G	G	G	G	R	G	G	G	G	G	R	G	G	G	G	G	A	G
T31537.1_229	AC.Combine.Locus_31537.1	229	G	A/G	G	A	R	R	G	R	A	R	R	R	R	R	A	G	G	G	R	R	G	A	R	A	R	R	G	R	R	G	G	R	R	A	A	A	R	A	R	R	G	G	R	G	G	R	G
T31537.1_446	AC.Combine.Locus_31537.1	446	A	G/A	A	G	R	R	A	R	G	R	R	R	R	R	G	A	A	A	R	R	A	G	R	G	R	R	A	R	R	A	A	R	R	G	G	G	R	G	R	R	A	A	R	A	A	R	A
T32110.2_1183	AC.Combine.Locus_32110.2	1183	C	T/C	C	C	Y	C	Y	T	C	C	C	T	C	T	C	C	C	C	C	T	C	C	C	C	T	C	T	C	C	C	C	C	C	C	C	C	C	C	C	C	C	C	C	C	T	C	C
T32110.2_1210	AC.Combine.Locus_32110.2	1210	G	A/G	G	G	R	G	R	A	G	G	G	A	G	A	G	G	G	G	G	A	G	G	G	G	A	R	A	G	G	G	G	G	G	G	G	G	G	G	G	G	G	G	G	G	A	G	G
T32110.2_1313	AC.Combine.Locus_32110.2	1313	A	G/A	A	A	R	A	R	G	A	A	A	G	A	G	A	A	A	A	A	G	A	A	A	A	G	R	G	A	A	A	A	A	A	A	A	A	A	A	A	A	A	A	A	A	G	A	A
T32110.2_1350	AC.Combine.Locus_32110.2	1350	C	T/C	C	C	Y	C	Y	T	C	C	C	T	C	T	C	C	C	C	C	T	C	C	C	C	T	Y	T	C	C	C	C	Y	C	C	C	C	C	C	C	C	C	C	C	C	T	C	C
T32351.1_83	AC.Combine.Locus_32351.1	83	A	C/A	A	C	A	A	A	A	A	A	A	A	A	A	C	A	C	C	C	A	C	A	C	A	A	C	A	A	C	A	A	C	A	A	C	A	A	A	A	C	C	A	A	A	A	A	A
T32351.1_92	AC.Combine.Locus_32351.1	92	T	C/T	T	C	T	T	T	T	T	T	T	T	T	T	C	T	C	C	C	T	C	T	C	T	T	C	T	T	C	T	T	C	T	T	C	T	T	T	T	C	C	T	T	T	T	T	T
T32624.1_359	AC.Combine.Locus_32624.1	359	A	G/A	R	A	A	R	G	R	R	G	R	G	G	R	R	R	A	G	R	G	A	A	R	A	G	R	G	A	R	R	R	R	R	G	R	G	R	A	R	A	A	A	R	G	G	R	R
T33015.1_1303	AC.Combine.Locus_33015.1	1303	A	T/A	W	T	W	A	W	W	T	T	T	T	T	T	W	W	W	T	T	A	T	T	W	W	A	A	W	A	W	T	W	T	T	W	W	T	A	T	A	W	T	A	A	A	T	A	A
T33714.1_489	AC.Combine.Locus_33714.1	489	G	C/G	S	C	S	C	S	C	S	S	C	S	S	S	C	C	G	S	S	S	C	S	S	C	S	G	C	C	S	S	G	S	S	S	S	C	S	S	C	G	C	C	C	S	S	S	C
T34243.1_834	AC.Combine.Locus_34243.1	834	A	G/A	A	R	R	R	G	R	A	G	G	G	G	R	R	G	G	R	R	R	A	G	R	R	R	R	R	A	R	R	A	G	R	A	R	R	R	G	R	A	R	A	R	R	R	R	G
T34243.1_878	AC.Combine.Locus_34243.1	878	A	C/A	A	M	M	M	C	M	A	C	C	C	C	M	M	C	C	M	M	M	A	C	M	M	M	M	M	A	M	M	A	C	M	A	M	M	M	C	M	A	M	A	M	M	M	M	C
T34243.1_885	AC.Combine.Locus_34243.1	885	A	G/A	A	R	R	R	G	R	A	G	G	G	G	R	R	G	G	R	R	R	A	G	R	R	R	R	R	A	R	R	A	G	R	A	R	R	R	G	R	A	R	A	R	R	R	R	G
T34642.1_806	AC.Combine.Locus_34642.1	806	G	G/A	G	G	G	G	G	G	G	G	A	G	G	G	G	A	A	A	G	G	A	G	G	G	A	G	G	G	G	A	A	G	G	G	G	G	G	A	G	G	G	A	A	G	A	A	G
T34666.1_818	AC.Combine.Locus_34666.1	818	G	A/G	R	G	G	R	G	G	R	A	G	G	A	R	G	G	G	G	G	R	G	R	A	A	G	R	A	G	R	G	G	R	G	A	A	A	A	G	R	R	R	G	G	R	G	G	R
T34666.1_852	AC.Combine.Locus_34666.1	852	T	A/T	W	T	T	W	T	T	W	A	T	T	A	W	T	T	T	T	T	W	T	W	A	A	T	W	A	T	W	T	T	W	T	A	A	A	A	T	W	W	W	T	T	W	T	T	W
T34793.1_1055	AC.Combine.Locus_34793.1	1055	C	T/C	C	C	C	C	C	T	C	T	T	T	C	C	T	T	T	C	C	C	T	T	C	T	T	C	C	C	C	T	T	T	C	C	T	C	T	C	T	C	C	T	C	T	C	C	T
T35025.1_270	AC.Combine.Locus_35025.1	270	C	T/C	C	Y	C	C	C	C	T	C	C	C	C	Y	Y	C	C	C	C	C	C	C	T	Y	C	C	Y	T	T	Y	C	C	C	C	T	C	C	C	C	T	C	T	Y	C	C	C	C
T35025.1_445	AC.Combine.Locus_35025.1	445	T	A/T	T	T	T	T	T	T	A	T	T	T	T	W	W	T	T	T	T	T	T	T	A	W	T	T	W	A	T	W	T	T	W	W	A	T	T	T	T	A	T	T	W	T	T	T	T
T35114.2_147	AC.Combine.Locus_35114.2	147	C	T/C	T	C	C	C	C	C	T	C	C	C	C	C	C	C	C	C	C	C	C	C	C	C	C	C	C	T	C	C	T	C	C	C	C	C	C	C	C	Y	C	T	C	C	C	C	C
T35114.2_262	AC.Combine.Locus_35114.2	262	G	T/G	T	G	G	G	G	G	T	G	G	G	G	G	G	G	G	G	G	G	K	G	G	G	G	G	G	T	T	G	T	G	G	G	G	G	G	G	G	K	G	T	G	G	G	G	G
T35210.1_174	AC.Combine.Locus_35210.1	174	C	T/C	Y	C	C	C	T	T	T	C	Y	T	Y	Y	Y	C	Y	C	C	T	Y	Y	C	T	T	Y	T	Y	T	Y	T	Y	Y	T	Y	Y	Y	Y	Y	C	T	T	T	Y	T	Y	Y
T35210.1_190	AC.Combine.Locus_35210.1	190	G	A/G	R	A	R	R	G	G	G	A	R	G	R	R	R	A	R	A	A	G	R	R	A	G	G	R	G	R	G	R	G	R	R	G	R	R	R	R	R	A	G	G	G	R	G	R	R
T35698.2_1022	AC.Combine.Locus_35698.2	1022	T	A/T	A	T	W	T	W	W	W	A	T	A	T	T	T	W	T	W	A	T	T	W	A	W	T	W	A	T	T	T	A	A	W	W	A	A	T	T	A	A	W	W	T	T	W	W	A
T36296.1_38	AC.Combine.Locus_36296.1	38	T	A/T	A	T	T	T	T	T	T	W	T	T	T	W	T	T	T	T	T	T	T	T	T	T	T	T	T	T	T	T	T	T	W	T	T	T	T	T	T	T	T	T	T	T	T	T	T
T36296.1_68	AC.Combine.Locus_36296.1	68	T	C/T	C	T	Y	C	Y	Y	T	Y	T	T	T	C	Y	Y	C	T	T	Y	T	T	Y	C	T	C	Y	Y	Y	T	C	T	Y	Y	C	Y	Y	T	Y	C	Y	T	T	T	Y	Y	T
T36316.1_1023	AC.Combine.Locus_36316.1	1023	G	A/G	A	R	A	G	G	A	A	G	G	G	G	R	A	G	G	R	R	G	A	G	R	R	R	R	R	A	R	R	A	G	R	G	A	G	R	G	R	A	A	A	G	A	R	G	G
T36638.1_1118	AC.Combine.Locus_36638.1	1118	C	G/C	S	G	S	G	S	G	S	S	G	S	S	S	G	G	S	S	S	S	G	S	S	G	S	C	G	G	S	S	C	S	S	S	S	G	S	S	G	C	S	G	G	S	S	S	S
T36638.1_1215	AC.Combine.Locus_36638.1	1215	C	T/C	Y	T	Y	T	Y	T	Y	Y	T	Y	Y	Y	T	T	Y	Y	Y	Y	T	Y	Y	T	Y	C	T	T	Y	Y	C	Y	Y	Y	Y	T	Y	Y	T	C	Y	T	T	Y	Y	Y	Y
T36638.1_1288	AC.Combine.Locus_36638.1	1288	T	C/T	Y	C	Y	C	Y	C	Y	Y	C	Y	Y	Y	C	C	Y	Y	Y	Y	C	Y	Y	C	Y	T	C	C	Y	Y	T	Y	Y	Y	Y	C	Y	Y	C	T	Y	C	C	Y	Y	Y	Y
T36702.1_318	AC.Combine.Locus_36702.1	318	C	T/C	Y	Y	Y	C	Y	C	T	Y	C	Y	T	T	Y	C	C	Y	T	Y	Y	C	Y	T	T	T	Y	T	C	C	C	Y	C	Y	Y	C	Y	Y	C	T	T	T	C	Y	Y	Y	T
T37167.1_563	AC.Combine.Locus_37167.1	563	G	A/G	G	G	G	G	G	R	G	G	G	G	R	R	G	G	A	G	G	A	G	G	G	G	A	A	G	A	G	A	A	R	G	G	G	G	G	G	G	A	G	A	A	A	G	G	G
T37167.1_802	AC.Combine.Locus_37167.1	802	C	A/C	C	M	M	M	C	M	M	C	C	C	M	M	C	M	M	C	M	A	M	C	C	M	A	A	C	M	M	M	M	M	M	M	M	C	C	M	M	A	M	A	A	A	C	M	M
T37167.1_931	AC.Combine.Locus_37167.1	931	A	T/A	A	W	W	W	A	W	W	A	A	A	W	W	A	W	W	A	W	T	W	A	A	W	T	T	A	W	W	W	T	W	W	W	W	A	W	A	W	T	W	T	T	T	A	W	W
T37167.1_965	AC.Combine.Locus_37167.1	965	G	T/G	G	K	K	K	G	K	K	G	G	G	K	K	G	K	K	G	K	T	K	G	G	K	T	T	G	K	K	K	T	K	K	K	K	G	K	G	K	T	K	T	T	T	G	K	K
T37167.1_985	AC.Combine.Locus_37167.1	985	A	G/A	A	R	R	R	A	R	R	A	A	A	R	R	A	R	R	A	R	G	R	A	A	R	G	G	A	R	R	R	G	R	R	R	R	A	R	A	R	G	R	G	G	G	A	R	R
T37167.1_1060	AC.Combine.Locus_37167.1	1060	T	C/T	T	Y	Y	Y	T	Y	Y	T	T	T	Y	Y	T	Y	Y	T	Y	C	Y	T	T	Y	C	C	T	Y	Y	Y	C	Y	Y	Y	Y	T	Y	T	Y	C	Y	C	C	C	T	Y	Y
T37621.1_1361	AC.Combine.Locus_37621.1	1361	G	T/G	G	G	G	G	T	G	G	G	G	G	T	G	G	G	G	G	G	G	K	T	T	K	G	G	T	G	K	G	G	K	G	T	T	G	T	G	T	G	G	G	T	K	T	K	G
T37621.1_1420	AC.Combine.Locus_37621.1	1420	G	A/G	G	G	G	G	A	G	G	G	G	G	A	G	G	G	G	G	G	G	R	A	A	R	G	G	A	G	R	G	G	R	G	A	A	G	A	G	A	G	G	G	A	R	A	R	G
T38252.1_289	AC.Combine.Locus_38252.1	289	T	C/T	C	T	T	T	C	T	Y	Y	Y	T	T	Y	T	C	C	T	T	C	T	C	T	C	Y	T	C	C	C	T	C	Y	Y	C	T	Y	T	C	T	Y	C	C	C	Y	C	Y	T
T38286.3_175	AC.Combine.Locus_38286.3	175	C	T/C	C	T	T	T	T	T	T	T	T	T	T	T	T	T	Y	T	T	T	T	C	T	C	T	T	C	T	C	T	T	T	T	C	T	T	T	Y	T	T	T	C	C	T	Y	Y	T
T38286.3_185	AC.Combine.Locus_38286.3	185	T	G/T	K	T	T	T	T	T	T	T	T	T	T	T	T	T	K	T	T	T	T	G	T	T	T	T	K	T	K	T	T	T	T	K	T	T	T	T	T	T	T	K	G	T	T	T	T
T38286.3_248	AC.Combine.Locus_38286.3	248	C	A/C	A	C	C	C	M	C	C	C	C	C	C	C	C	C	M	C	C	C	C	A	C	A	C	C	A	C	A	M	C	C	M	A	M	M	C	C	M	C	C	A	A	C	C	M	C
T38286.3_310	AC.Combine.Locus_38286.3	310	A	T/A	W	A	A	A	W	A	A	A	A	A	A	A	A	W	W	A	A	A	A	T	A	A	A	A	W	A	W	W	A	A	W	W	W	A	A	A	W	A	A	T	T	A	A	A	A
T39016.1_497	AC.Combine.Locus_39016.1	497	G	A/G	G	R	R	R	R	A	G	G	A	R	G	A	G	G	R	G	G	A	R	R	G	R	A	R	R	G	G	R	R	R	R	R	G	G	R	G	R	G	G	G	A	G	G	R	G
T39016.1_539	AC.Combine.Locus_39016.1	539	G	C/G	G	S	S	S	S	C	G	S	C	S	G	C	S	G	S	G	G	C	S	S	G	S	C	S	S	G	G	S	S	S	S	S	G	G	S	S	S	G	G	G	C	G	G	S	G
T39016.1_574	AC.Combine.Locus_39016.1	574	T	C/T	T	Y	T	T	T	C	T	T	C	Y	T	C	T	T	Y	T	T	C	T	Y	T	Y	C	Y	Y	T	T	Y	T	Y	T	T	T	T	Y	T	T	T	T	T	C	T	T	Y	T
T39092.1_326	AC.Combine.Locus_39092.1	326	C	T/C	C	C	T	Y	T	C	Y	Y	C	Y	Y	Y	C	Y	C	Y	T	Y	T	C	T	C	C	Y	Y	Y	C	C	T	C	C	Y	C	T	C	C	C	C	C	Y	C	Y	C	Y	Y
T39647.4_137	AC.Combine.Locus_39647.4	137	C	T/C	Y	T	T	Y	C	Y	Y	C	Y	C	C	Y	Y	Y	T	C	Y	C	Y	T	Y	T	C	Y	C	T	Y	Y	C	Y	Y	C	Y	Y	Y	T	Y	T	Y	T	Y	Y	C	Y	Y
T39647.4_227	AC.Combine.Locus_39647.4	227	G	C/G	S	C	C	S	G	S	S	G	S	G	G	S	S	S	C	G	S	G	S	C	S	C	G	S	G	C	S	S	G	S	S	G	S	G	S	C	S	C	S	C	S	G	G	S	S
T39753.1_420	AC.Combine.Locus_39753.1	420	C	T/C	T	C	T	T	T	T	C	T	T	C	T	T	T	C	T	T	C	C	T	T	C	T	C	C	T	T	T	C	C	C	T	C	T	C	T	C	C	T	T	T	C	T	T	T	C
T40088.1_263	AC.Combine.Locus_40088.1	263	G	A/G	A	G	R	R	A	R	G	R	R	R	R	R	G	A	A	A	R	R	A	R	R	G	R	R	A	R	R	A	A	R	G	G	G	G	R	R	R	R	A	A	R	R	A	R	A
T40470.1_599	AC.Combine.Locus_40470.1	599	G	C/G	C	G	S	S	C	S	G	C	S	G	S	S	C	G	C	S	G	S	S	S	G	S	S	G	S	S	S	S	G	S	S	S	C	G	S	G	G	C	C	S	G	C	S	S	S
T40470.1_642	AC.Combine.Locus_40470.1	642	T	C/T	C	T	Y	Y	C	Y	T	C	Y	T	Y	Y	C	T	C	Y	T	Y	Y	Y	T	Y	Y	T	Y	Y	Y	Y	T	Y	Y	Y	C	T	Y	T	T	C	C	Y	T	C	Y	Y	Y
T40470.1_646	AC.Combine.Locus_40470.1	646	T	C/T	C	T	Y	Y	C	Y	T	C	Y	T	Y	Y	C	T	C	Y	T	Y	Y	Y	T	Y	Y	T	Y	Y	Y	Y	T	Y	Y	Y	C	T	Y	T	T	C	C	Y	T	C	Y	Y	Y
T40470.1_678	AC.Combine.Locus_40470.1	678	A	T/A	T	A	W	W	T	W	A	T	W	A	W	W	T	A	T	W	A	W	W	W	A	W	W	A	W	W	W	W	A	W	W	W	T	A	W	A	A	T	T	W	A	T	W	W	W
T40940.8_1903	AC.Combine.Locus_40940.8	1903	A	G/A	A	G	G	G	G	A	A	A	A	G	G	G	A	G	A	A	G	A	G	G	R	G	G	A	G	A	A	G	R	G	G	G	G	A	R	G	A	G	A	G	G	G	G	R	G
T40940.8_1915	AC.Combine.Locus_40940.8	1915	C	A/C	A	C	C	C	C	A	A	A	A	C	C	C	A	C	A	A	C	A	C	C	M	C	C	A	C	A	A	C	M	C	C	C	C	M	C	C	A	C	A	C	C	C	C	M	C
T42627.1_55	AC.Combine.Locus_42627.1	55	T	C/T	C	T	C	C	T	T	C	T	T	T	T	C	T	T	T	C	C	Y	T	T	C	T	T	C	C	T	T	T	C	T	C	T	T	C	T	T	T	C	T	T	T	T	T	C	T
T42627.1_64	AC.Combine.Locus_42627.1	64	G	T/G	T	G	T	T	G	G	T	G	G	G	G	T	G	G	G	T	T	K	G	G	T	G	G	T	T	G	G	G	T	G	T	G	G	K	G	G	G	T	G	G	G	G	G	T	G
T43102.1_1283	AC.Combine.Locus_43102.1	1283	G	A/G	R	A	A	R	G	R	A	R	R	A	G	R	R	R	A	R	R	A	R	G	G	R	R	R	G	A	R	A	A	R	A	G	G	A	G	A	G	R	R	A	G	R	R	R	A
T44474.1_501	AC.Combine.Locus_44474.1	501	G	A/G	A	R	R	G	R	A	A	G	A	G	G	G	A	G	A	A	G	A	R	R	R	G	G	A	G	G	A	G	G	R	G	G	R	A	G	G	A	R	A	G	G	R	G	R	G
T44939.1_75	AC.Combine.Locus_44939.1	75	T	A/T	T	A	W	A	W	A	W	A	W	W	A	W	A	A	A	A	A	W	A	T	W	T	W	A	A	W	T	A	A	T	A	T	A	W	W	W	T	A	T	T	T	W	T	W	W
T45237.1_1105	AC.Combine.Locus_45237.1	1105	A	T/A	A	A	W	T	T	W	A	T	T	T	T	A	T	T	T	W	T	A	A	T	T	W	W	A	W	A	A	T	A	T	W	T	A	W	T	T	A	A	W	A	T	W	T	W	T
T45237.1_1453	AC.Combine.Locus_45237.1	1453	A	G/A	A	A	A	A	G	A	A	G	G	G	G	A	A	G	G	A	A	A	A	G	G	A	A	A	R	A	A	A	A	G	A	G	A	A	A	G	A	A	A	A	A	A	G	A	G
T45336.1_616	AC.Combine.Locus_45336.1	616	G	A/G	R	G	G	R	A	R	G	R	G	G	A	G	A	A	G	R	G	G	R	A	A	A	R	A	A	G	R	G	G	R	G	A	A	G	A	G	A	R	R	G	A	A	R	R	G
T45336.1_654	AC.Combine.Locus_45336.1	654	T	C/T	Y	T	T	Y	C	Y	T	Y	T	T	C	T	C	C	T	Y	T	T	Y	C	C	C	Y	C	C	T	Y	T	T	Y	T	C	C	T	C	T	C	Y	Y	T	C	C	Y	Y	T
T45336.1_692	AC.Combine.Locus_45336.1	692	G	A/G	R	G	G	R	A	R	G	R	G	G	A	G	R	R	G	R	G	G	R	A	A	R	R	A	A	G	R	G	G	R	G	A	A	G	A	G	A	R	R	G	A	A	R	R	G
T45897.1_49	AC.Combine.Locus_45897.1	49	T	G/T	K	T	K	G	K	G	G	G	T	K	G	K	G	G	K	G	G	G	G	G	K	G	G	T	G	T	K	G	G	K	G	G	G	T	G	T	K	G	G	G	K	G	G	T	T
T45897.1_54	AC.Combine.Locus_45897.1	54	C	T/C	C	T	C	C	C	C	C	C	T	Y	C	Y	C	C	Y	C	C	C	C	C	Y	C	C	Y	C	T	Y	C	C	C	C	C	C	T	C	T	Y	C	C	C	Y	C	C	T	C
T45897.1_101	AC.Combine.Locus_45897.1	101	T	G/T	K	T	K	G	K	G	G	G	T	K	G	K	G	G	K	G	G	G	G	G	K	G	G	T	G	T	K	G	G	K	G	G	G	T	G	T	K	G	G	G	K	G	G	T	K
T46610.1_352	AC.Combine.Locus_46610.1	352	C	A/C	C	A	A	A	A	A	A	A	C	A	A	A	A	C	A	A	A	C	M	C	A	A	A	A	A	A	M	A	A	A	A	C	A	A	M	C	A	A	C	A	A	A	A	A	A
T47130.1_445	AC.Combine.Locus_47130.1	445	C	T/C	C	C	T	T	T	T	C	T	T	T	T	Y	Y	T	T	C	C	T	C	T	Y	C	C	C	Y	C	Y	Y	C	T	T	T	C	T	T	T	C	C	C	T	T	T	T	T	T
T47130.1_503	AC.Combine.Locus_47130.1	503	G	A/G	G	R	R	R	A	R	G	A	A	A	A	R	R	A	A	R	R	R	G	A	R	R	R	R	R	G	R	R	G	A	R	R	R	R	R	A	R	G	R	G	R	R	A	R	A
T48672.1_574	AC.Combine.Locus_48672.1	574	C	T/C	C	T	T	T	Y	T	Y	T	Y	Y	T	Y	T	T	Y	T	T	Y	T	C	T	C	Y	T	C	Y	C	T	T	Y	T	C	T	Y	T	Y	Y	T	C	C	C	Y	C	Y	T
T48784.1_823	AC.Combine.Locus_48784.1	823	C	T/C	T	C	Y	Y	T	Y	C	Y	Y	Y	Y	Y	C	T	T	T	Y	Y	T	Y	Y	C	Y	Y	T	Y	Y	T	T	Y	Y	C	C	C	Y	C	Y	Y	T	T	Y	T	Y	Y	T
T48784.1_972	AC.Combine.Locus_48784.1	972	G	C/G	C	G	S	S	C	S	G	S	S	S	S	S	G	C	C	C	S	S	C	S	S	G	S	S	C	S	S	C	C	S	S	G	G	G	S	G	S	S	C	C	S	C	S	S	C
T48853.2_668	AC.Combine.Locus_48853.2	668	G	A/G	G	A	A	G	G	G	G	G	G	G	G	R	G	G	G	G	R	G	G	A	R	G	G	G	G	A	G	G	G	A	G	G	G	G	G	A	A	A	A	A	G	G	G	G	A
T48853.2_676	AC.Combine.Locus_48853.2	676	A	C/A	A	C	C	A	A	A	A	A	A	A	A	C	C	A	C	A	M	A	A	C	M	C	A	A	A	C	A	A	A	C	C	A	A	A	A	C	A	C	A	C	A	A	A	A	A
T48963.1_434	AC.Combine.Locus_48963.1	434	C	T/C	Y	C	Y	Y	Y	T	T	C	Y	T	Y	Y	C	C	T	Y	C	T	Y	T	Y	T	T	Y	T	T	Y	Y	Y	Y	Y	T	T	T	Y	Y	Y	C	Y	Y	T	Y	Y	Y	Y
T49218.1_659	AC.Combine.Locus_49218.1	659	T	C/T	T	C	Y	Y	T	C	Y	Y	Y	Y	C	C	Y	T	Y	C	C	Y	C	Y	C	Y	Y	C	Y	Y	Y	C	Y	Y	Y	T	C	Y	C	T	C	Y	T	T	C	Y	Y	Y	Y
T49218.1_708	AC.Combine.Locus_49218.1	708	A	G/A	A	G	R	R	A	G	R	R	R	R	G	G	R	A	R	G	G	R	G	R	G	R	R	G	R	R	R	G	R	R	R	A	G	R	G	A	G	R	A	A	G	R	R	R	R
T49246.1_435	AC.Combine.Locus_49246.1	435	G	C/G	S	C	C	S	S	S	C	S	S	C	G	S	S	S	C	C	S	C	S	S	G	S	S	S	G	C	S	C	C	S	S	G	G	C	G	C	C	S	S	C	G	G	S	C	S
T49270.1_480	AC.Combine.Locus_49270.1	480	T	C/T	Y	T	T	Y	C	Y	Y	Y	Y	C	C	Y	Y	C	C	C	Y	C	Y	T	Y	Y	C	Y	Y	Y	C	Y	Y	Y	Y	C	Y	Y	Y	T	T	T	T	T	Y	C	C	Y	T
T49401.3_885	AC.Combine.Locus_49401.3	885	A	C/A	M	A	A	A	M	M	M	A	C	M	A	M	M	C	C	C	A	M	A	A	A	A	C	M	A	C	M	C	A	M	A	A	A	A	A	C	M	M	A	C	C	A	C	C	A
T49401.3_949	AC.Combine.Locus_49401.3	949	C	G/C	S	C	S	C	S	S	S	C	G	S	C	S	S	G	G	G	C	S	G	C	C	C	G	S	C	G	S	G	G	S	S	C	C	C	C	G	S	S	C	G	G	C	G	G	S
T49401.3_1010	AC.Combine.Locus_49401.3	1010	T	A/T	W	T	T	T	T	W	W	T	A	T	T	W	W	A	A	A	T	W	T	T	T	T	A	W	T	A	W	A	T	W	W	T	T	T	T	A	T	T	T	A	A	T	A	A	T
T49401.3_1013	AC.Combine.Locus_49401.3	1013	T	C/T	Y	T	T	T	Y	Y	Y	T	C	T	T	Y	Y	C	C	C	T	Y	T	T	T	T	C	Y	T	C	Y	C	T	Y	Y	T	T	T	T	C	Y	Y	T	C	C	T	C	C	T
T49636.1_1730	AC.Combine.Locus_49636.1	1730	C	G/C	G	C	C	G	G	C	C	C	G	G	C	S	G	C	C	G	G	C	C	G	G	C	C	C	G	C	C	S	C	C	C	C	C	G	C	C	C	C	C	C	C	C	C	C	C
T49650.2_292	AC.Combine.Locus_49650.2	292	C	T/C	T	C	T	T	C	C	C	C	C	C	C	C	C	C	C	T	T	C	C	C	Y	C	C	C	T	C	T	C	C	C	T	T	C	C	C	C	C	T	C	C	C	C	T	T	C
T49650.2_302	AC.Combine.Locus_49650.2	302	C	T/C	T	C	T	T	C	C	C	C	C	C	C	C	C	C	C	T	T	C	C	C	Y	C	C	C	T	C	T	C	C	C	T	T	C	C	C	C	C	T	C	C	C	C	T	T	C
T49650.2_571	AC.Combine.Locus_49650.2	571	T	A/T	A	T	A	A	T	T	T	T	T	T	W	T	T	T	T	A	A	T	T	T	W	T	T	T	A	T	A	T	T	T	A	A	T	T	T	T	T	A	T	T	T	T	A	A	T
T49656.1_770	AC.Combine.Locus_49656.1	770	G	A/G	G	A	A	G	G	G	G	G	A	G	G	A	R	G	G	G	G	G	G	A	A	G	A	G	A	G	G	G	G	G	G	G	A	G	G	A	G	A	A	G	G	A	G	G	A
T49656.1_839	AC.Combine.Locus_49656.1	839	C	T/C	C	T	T	C	C	C	C	C	T	C	C	T	C	C	C	C	C	C	C	T	T	C	T	C	T	C	C	C	C	C	C	C	T	C	C	T	C	T	T	C	C	T	C	C	T
T49656.1_869	AC.Combine.Locus_49656.1	869	G	A/G	G	A	A	G	G	G	G	G	A	G	G	A	R	G	G	G	G	G	G	A	A	G	A	G	A	G	G	G	G	G	G	G	A	G	G	A	G	A	A	G	G	A	G	G	A
T49656.1_929	AC.Combine.Locus_49656.1	929	G	C/G	G	C	C	G	G	G	G	G	C	G	G	C	S	G	G	G	G	G	G	C	C	G	C	G	C	G	G	G	S	G	G	G	C	G	G	C	G	C	C	G	G	C	G	G	C
T49696.1_549	AC.Combine.Locus_49696.1	549	A	G/A	A	R	A	A	G	G	A	G	G	G	R	A	G	R	R	A	A	R	R	G	R	G	G	A	A	A	R	R	A	R	A	R	G	R	R	R	R	R	R	G	R	G	R	A	R
T49843.1_622	AC.Combine.Locus_49843.1	622	A	C/A	C	A	A	M	C	C	A	A	C	M	M	A	M	C	M	M	M	M	M	C	A	M	M	M	M	A	M	M	A	A	C	C	C	M	M	M	A	A	M	A	M	M	M	M	A
T49843.1_935	AC.Combine.Locus_49843.1	935	T	C/T	C	T	Y	Y	C	C	Y	T	C	Y	Y	T	Y	C	Y	Y	Y	Y	Y	C	T	Y	Y	Y	Y	T	Y	Y	Y	T	C	C	C	Y	Y	Y	T	T	Y	T	Y	Y	Y	Y	T
T49843.1_952	AC.Combine.Locus_49843.1	952	G	A/G	A	G	R	R	A	A	R	G	A	R	R	G	R	A	R	R	R	R	R	A	G	R	R	R	R	G	R	R	R	G	A	A	A	R	R	R	G	G	R	G	R	R	R	R	G
T49843.1_1045	AC.Combine.Locus_49843.1	1045	A	G/A	G	A	R	R	G	G	R	A	G	R	R	A	R	G	R	R	R	R	R	G	A	R	R	R	R	A	R	R	R	A	G	G	G	R	R	R	A	A	R	A	R	R	R	R	A
T49843.1_1054	AC.Combine.Locus_49843.1	1054	T	C/T	C	T	Y	Y	C	C	Y	T	C	Y	Y	T	Y	C	Y	Y	Y	Y	Y	C	T	Y	Y	Y	Y	T	Y	Y	Y	T	C	C	C	Y	Y	Y	T	T	Y	T	Y	Y	Y	Y	T
T50178.1_735	AC.Combine.Locus_50178.1	735	T	A/T	T	W	W	W	W	T	T	W	T	A	W	A	T	A	W	T	W	T	W	W	A	W	A	T	A	W	T	A	A	W	W	W	W	T	W	T	T	W	T	A	W	W	W	W	A
T50195.1_622	AC.Combine.Locus_50195.1	622	C	A/C	C	C	C	C	M	C	C	A	C	C	A	M	C	C	C	C	C	C	C	M	A	A	C	C	A	C	M	C	C	M	C	A	A	C	A	C	C	M	C	C	C	C	C	C	C
T50195.1_627	AC.Combine.Locus_50195.1	627	C	T/C	C	C	C	C	Y	C	C	T	C	C	T	Y	C	C	C	C	C	C	C	Y	T	T	C	C	T	C	Y	C	C	Y	C	T	T	C	T	C	C	Y	C	C	C	C	C	C	C
T50610.1_303	AC.Combine.Locus_50610.1	303	A	G/A	A	G	G	A	A	A	R	R	A	G	A	A	G	A	A	A	R	R	A	G	R	G	R	R	A	G	G	R	A	R	A	G	A	G	A	G	R	G	A	R	G	A	R	R	A
T50610.1_399	AC.Combine.Locus_50610.1	399	C	T/C	T	C	Y	Y	T	T	Y	Y	Y	C	Y	T	C	T	T	T	Y	Y	T	C	Y	C	Y	Y	T	C	Y	Y	T	Y	Y	C	Y	C	T	C	Y	C	T	Y	Y	T	Y	Y	T
T50610.1_532	AC.Combine.Locus_50610.1	532	G	C/G	C	G	S	S	C	C	S	S	S	G	S	C	G	C	C	C	S	S	C	G	S	G	S	S	C	G	S	S	C	S	S	G	S	G	C	G	S	G	C	S	S	C	S	S	C
T50894.1_160	AC.Combine.Locus_50894.1	160	G	T/G	T	G	G	K	T	G	T	T	T	T	K	K	T	T	G	T	K	G	G	T	T	K	G	T	T	G	T	T	T	G	T	K	G	T	T	G	T	G	G	G	G	G	T	K	G
T50894.1_403	AC.Combine.Locus_50894.1	403	T	C/T	C	C	T	Y	C	T	C	C	C	C	Y	Y	C	C	T	C	Y	T	T	C	C	T	T	C	C	T	C	C	C	T	C	Y	T	C	C	T	C	T	T	T	T	T	C	Y	T
T50894.1_411	AC.Combine.Locus_50894.1	411	C	A/C	A	A	M	M	A	C	A	A	A	A	M	M	A	A	M	A	M	C	C	A	A	M	C	A	A	C	A	A	A	C	A	M	C	A	A	C	A	C	M	C	C	C	A	M	C
T50894.1_442	AC.Combine.Locus_50894.1	442	A	G/A	G	G	R	R	G	A	G	G	G	G	R	R	G	G	R	G	R	A	A	G	G	R	A	G	G	A	G	G	G	A	G	R	A	G	G	A	G	A	R	A	A	A	G	R	A
T51176.1_140	AC.Combine.Locus_51176.1	140	T	C/T	Y	T	T	Y	C	Y	Y	C	Y	C	C	Y	Y	Y	T	C	Y	C	Y	T	Y	T	C	Y	C	T	Y	Y	Y	Y	Y	C	Y	C	Y	T	Y	T	Y	T	Y	C	C	Y	Y
T51176.1_214	AC.Combine.Locus_51176.1	214	T	C/T	Y	T	T	Y	C	Y	Y	C	Y	C	C	Y	Y	Y	T	C	Y	C	Y	T	Y	T	C	Y	C	T	Y	Y	Y	Y	Y	C	Y	C	Y	T	Y	T	Y	T	Y	C	C	Y	Y
T51176.1_247	AC.Combine.Locus_51176.1	247	A	G/A	R	A	A	R	G	R	R	G	R	G	G	R	R	R	A	G	R	G	R	A	R	A	G	R	G	A	R	R	R	R	R	G	R	G	R	A	R	A	R	A	R	G	G	R	R
T51291.1_2341	AC.Combine.Locus_51291.1	2341	T	C/T	Y	C	C	Y	T	Y	Y	Y	Y	T	T	Y	Y	T	T	T	Y	T	Y	C	Y	C	T	Y	Y	C	T	Y	Y	C	C	T	Y	Y	Y	C	C	C	C	C	Y	T	T	Y	C
T51291.1_2395	AC.Combine.Locus_51291.1	2395	T	C/T	Y	T	T	Y	C	Y	Y	Y	Y	C	C	Y	Y	C	C	C	Y	C	Y	T	Y	T	C	Y	Y	T	C	Y	Y	T	T	C	Y	Y	Y	T	T	T	T	T	Y	C	C	Y	T
T51291.1_2434	AC.Combine.Locus_51291.1	2434	C	T/C	Y	C	C	Y	T	Y	Y	Y	Y	T	T	Y	Y	T	T	T	Y	T	Y	C	Y	C	T	Y	Y	C	T	Y	Y	C	C	T	Y	Y	Y	C	C	C	C	C	Y	T	T	Y	C
T51291.1_2435	AC.Combine.Locus_51291.1	2435	A	G/A	R	A	A	R	G	R	R	R	R	G	G	R	R	G	G	G	R	G	R	A	R	A	G	R	R	A	G	R	R	A	A	G	R	R	R	A	A	A	A	A	R	G	G	R	A
T51291.1_2501	AC.Combine.Locus_51291.1	2501	C	T/C	Y	T	T	Y	C	Y	Y	Y	Y	C	C	Y	Y	C	C	C	Y	C	Y	T	Y	T	C	Y	Y	T	C	Y	Y	T	T	C	Y	Y	Y	T	T	T	T	T	Y	C	C	Y	T
T52066.1_157	AC.Combine.Locus_52066.1	157	G	A/G	A	R	R	R	R	R	R	A	A	A	R	R	A	R	R	A	R	G	R	A	A	R	G	G	R	R	R	A	R	R	R	R	R	A	R	R	R	G	A	G	G	R	A	G	R
T52066.1_271	AC.Combine.Locus_52066.1	271	C	T/C	T	Y	Y	Y	Y	Y	Y	T	T	T	Y	Y	T	Y	Y	T	Y	C	Y	T	T	Y	C	C	Y	Y	Y	T	Y	Y	Y	Y	Y	T	Y	Y	Y	C	T	C	C	Y	T	C	Y
T52224.2_413	AC.Combine.Locus_52224.2	413	G	A/G	R	R	R	G	R	R	A	A	A	A	A	A	R	R	R	A	A	G	A	A	A	R	G	G	R	G	R	A	R	A	A	R	R	A	G	R	R	R	A	R	R	R	A	G	R
T52330.1_1232	AC.Combine.Locus_52330.1	1232	G	A/G	R	A	R	A	R	A	G	A	G	R	R	R	R	A	R	A	A	A	A	R	R	R	R	R	A	G	G	A	G	R	R	R	A	G	G	R	R	A	A	G	R	R	R	G	R
T52446.1_952	AC.Combine.Locus_52446.1	952	T	G/T	T	T	T	T	G	T	T	G	T	G	G	T	T	T	T	G	T	G	T	T	T	T	T	T	G	T	T	T	T	T	T	G	T	G	T	T	T	T	K	T	T	G	G	T	T
T52446.1_1003	AC.Combine.Locus_52446.1	1003	C	T/C	C	C	C	C	T	C	C	T	C	T	T	C	C	C	C	T	C	T	C	C	C	C	C	C	T	C	C	C	C	C	C	T	C	T	C	C	C	C	C	C	C	T	T	C	C
T52446.1_1024	AC.Combine.Locus_52446.1	1024	A	G/A	A	A	A	A	G	A	A	G	A	G	G	A	A	A	A	G	A	G	A	A	A	A	A	A	G	A	A	A	A	R	A	G	A	G	A	A	A	A	A	A	A	G	G	A	A
T52446.1_1061	AC.Combine.Locus_52446.1	1061	A	G/A	A	A	A	A	G	A	A	G	A	G	G	A	A	A	A	G	A	G	A	A	A	A	A	A	G	A	A	A	R	R	A	G	A	G	A	A	A	A	A	A	A	G	G	A	A
T52446.1_1132	AC.Combine.Locus_52446.1	1132	G	A/G	R	G	G	G	A	R	R	A	G	A	A	R	R	R	G	A	R	A	R	G	R	G	R	G	A	G	R	R	R	R	R	A	R	A	A	G	R	G	R	G	R	A	A	R	G
T52446.1_1267	AC.Combine.Locus_52446.1	1267	A	C/A	A	A	A	A	C	A	A	C	A	C	C	A	A	A	A	C	M	C	A	A	A	A	A	A	C	A	A	A	A	A	A	C	A	C	A	A	A	A	A	A	A	C	C	M	A
T52446.1_1273	AC.Combine.Locus_52446.1	1273	C	T/C	C	C	C	C	T	C	C	T	C	T	T	C	C	C	C	T	Y	T	C	C	C	C	Y	C	T	C	C	C	C	C	C	T	C	T	C	C	C	C	C	C	C	T	T	C	C
T52910.1_252	AC.Combine.Locus_52910.1	252	G	A/G	A	R	R	R	R	R	R	A	A	A	R	R	A	R	R	A	R	G	R	A	A	R	G	G	R	R	R	A	R	R	R	R	R	A	R	R	R	G	A	G	G	G	A	R	R
T53332.1_479	AC.Combine.Locus_53332.1	479	A	C/A	C	M	M	M	A	M	C	A	A	A	A	M	M	A	A	M	M	M	C	A	M	M	M	M	M	C	M	M	C	A	M	M	M	M	M	A	M	C	M	C	M	M	A	M	A
T53332.1_551	AC.Combine.Locus_53332.1	551	A	G/A	G	R	R	R	A	R	G	A	A	A	A	R	R	A	A	R	R	R	G	A	R	R	R	R	R	G	R	R	G	A	R	R	R	R	R	A	R	G	R	G	R	R	A	R	A
T53685.1_105	AC.Combine.Locus_53685.1	105	C	T/C	C	C	C	C	C	C	C	C	C	C	C	C	C	C	C	C	C	T	C	C	C	C	T	T	C	C	C	C	C	C	C	C	C	C	C	C	C	T	C	Y	T	C	C	T	C
T53685.1_129	AC.Combine.Locus_53685.1	129	C	T/C	C	C	C	C	C	C	C	C	C	C	C	C	C	C	C	C	C	T	C	C	C	C	T	T	C	C	C	C	C	C	C	C	C	C	C	C	C	T	C	Y	T	C	C	T	C
T53685.1_204	AC.Combine.Locus_53685.1	204	C	T/C	C	C	C	C	C	C	C	C	C	C	C	C	C	C	C	C	C	T	C	C	C	C	T	T	C	C	C	C	C	C	C	C	C	C	C	C	C	Y	C	Y	T	C	C	T	C
T53734.5_1080	AC.Combine.Locus_53734.5	1080	T	C/T	Y	C	Y	Y	Y	T	T	C	Y	T	Y	Y	Y	C	Y	C	C	T	Y	Y	C	T	T	T	T	Y	Y	Y	T	Y	Y	T	Y	Y	Y	Y	Y	C	Y	C	T	Y	T	Y	Y
T53764.1_218	AC.Combine.Locus_53764.1	218	C	T/C	T	C	Y	Y	T	C	Y	Y	Y	Y	C	C	Y	T	Y	C	C	Y	C	Y	C	Y	Y	C	Y	Y	Y	C	Y	Y	Y	T	C	Y	C	T	C	Y	T	T	C	Y	Y	Y	Y
T53764.1_299	AC.Combine.Locus_53764.1	299	G	A/G	A	G	R	R	A	G	R	R	R	R	G	G	R	A	R	G	G	R	G	R	G	R	R	G	R	R	R	G	R	R	R	A	G	R	G	A	G	R	A	A	G	R	R	R	R
T53764.1_356	AC.Combine.Locus_53764.1	356	A	C/A	C	A	M	M	C	A	M	M	M	M	A	A	M	C	M	A	A	M	A	M	A	M	M	A	M	M	M	A	M	M	M	C	A	M	A	C	A	M	C	C	A	M	M	M	M
T53806.1_1361	AC.Combine.Locus_53806.1	1361	G	A/G	R	G	G	R	R	R	R	R	R	G	A	R	R	R	G	G	R	G	R	R	A	R	R	R	A	G	R	G	G	R	R	A	A	G	A	G	R	R	R	G	A	R	R	G	R
T53877.1_394	AC.Combine.Locus_53877.1	394	G	A/G	A	G	G	G	G	A	G	G	R	R	G	A	G	R	A	R	G	R	G	G	R	G	A	G	A	G	A	R	R	A	G	R	G	R	R	A	A	A	A	A	A	R	G	R	G
T53908.1_853	AC.Combine.Locus_53908.1	853	T	C/T	T	T	C	C	C	T	C	T	T	T	T	C	T	C	Y	Y	C	C	T	T	Y	T	T	C	C	C	C	T	T	T	Y	T	T	T	T	T	T	T	T	T	T	T	T	T	T
T54280.1_341	AC.Combine.Locus_54280.1	341	G	A/G	G	R	A	G	G	G	A	G	A	R	A	A	R	G	G	R	A	G	R	G	R	A	A	A	R	A	G	G	G	R	G	R	R	G	G	G	G	A	A	G	G	G	R	G	A
T54280.1_399	AC.Combine.Locus_54280.1	399	T	C/T	C	Y	C	T	T	T	C	Y	C	Y	C	C	Y	T	T	Y	C	C	Y	T	Y	C	C	C	Y	C	T	T	C	Y	T	Y	C	T	Y	C	T	C	C	C	T	T	C	T	C
T54280.1_410	AC.Combine.Locus_54280.1	410	C	A/C	C	M	A	C	C	C	A	C	A	C	A	A	M	C	C	M	A	C	M	C	M	A	A	A	M	A	C	C	C	M	C	C	A	C	C	C	C	A	A	C	C	C	A	C	A
T54280.1_1743	AC.Combine.Locus_54280.1	1743	G	A/G	R	R	R	G	G	G	A	R	R	R	A	A	R	G	G	R	A	R	R	G	R	A	A	A	R	A	R	G	G	R	G	R	R	G	R	R	G	A	A	A	G	R	R	R	A
T54555.1_21	AC.Combine.Locus_54555.1	21	C	T/C	C	C	C	C	C	T	C	C	T	T	Y	C	T	Y	C	C	C	C	C	T	C	T	T	C	C	C	C	Y	C	Y	Y	C	C	C	C	Y	Y	Y	C	T	C	C	C	Y	C
T54555.1_60	AC.Combine.Locus_54555.1	60	C	G/C	S	C	C	C	C	G	S	C	G	G	S	C	G	S	C	S	C	C	C	G	C	G	G	C	C	C	C	S	S	S	S	C	S	C	C	S	C	S	C	G	C	C	C	S	C
T54555.1_96	AC.Combine.Locus_54555.1	96	A	C/A	A	A	A	A	A	C	A	A	C	C	A	A	C	A	A	A	A	A	A	C	A	C	C	A	A	A	A	A	A	M	M	A	A	A	A	A	A	A	A	A	A	A	A	M	A
T54555.1_243	AC.Combine.Locus_54555.1	243	G	A/G	R	G	G	G	G	A	R	G	A	A	R	G	A	G	G	R	G	G	G	A	G	A	A	G	G	G	G	G	G	R	R	G	G	G	G	R	G	R	G	A	G	G	G	R	G
T54991.1_76	AC.Combine.Locus_54991.1	76	T	C/T	C	T	T	T	T	T	T	T	T	T	T	T	T	T	T	T	T	T	T	C	T	C	T	T	C	T	C	T	T	T	T	C	T	T	T	T	T	T	T	C	C	T	T	T	T
T55237.1_621	AC.Combine.Locus_55237.1	621	G	A/G	R	A	A	R	G	R	R	G	R	G	G	R	R	R	A	G	R	G	R	A	R	A	G	R	G	A	R	R	R	R	R	G	R	G	R	A	R	A	R	A	R	G	G	R	R
T55324.1_397	AC.Combine.Locus_55324.1	397	C	T/C	C	C	T	C	C	T	C	C	C	C	C	C	C	C	T	Y	C	C	C	C	C	C	C	C	C	C	C	C	C	C	C	C	C	C	C	C	C	C	C	C	C	C	C	C	C
T55324.1_403	AC.Combine.Locus_55324.1	403	G	A/G	G	G	A	G	G	A	G	G	G	G	G	G	G	G	A	R	G	G	G	G	G	G	G	G	G	G	G	G	G	G	G	G	G	G	G	G	G	G	G	G	G	G	G	G	G
T55493.1_914	AC.Combine.Locus_55493.1	914	G	A/G	G	G	G	G	A	G	G	A	G	A	A	A	G	G	G	A	G	A	A	G	A	G	R	G	A	G	G	G	G	R	G	A	G	A	G	G	G	G	G	G	G	A	A	G	G
T55612.1_726	AC.Combine.Locus_55612.1	726	G	A/G	G	A	R	G	G	R	R	R	G	R	G	G	G	G	G	G	G	R	G	G	G	R	R	R	G	G	R	G	G	G	G	G	G	G	R	R	G	R	G	G	G	A	G	R	R
T55635.1_621	AC.Combine.Locus_55635.1	621	G	T/G	G	T	G	G	T	G	G	T	G	G	G	T	G	T	G	G	G	G	G	G	K	G	T	G	T	G	G	G	G	T	G	G	G	G	G	G	G	G	G	T	G	G	T	G	T
T55716.1_42	AC.Combine.Locus_55716.1	42	T	C/T	Y	Y	Y	Y	C	Y	C	T	T	C	C	C	T	C	T	Y	C	Y	Y	Y	T	C	T	C	C	Y	T	Y	C	Y	Y	Y	C	Y	Y	Y	T	Y	T	C	Y	Y	C	Y	C
T55894.1_569	AC.Combine.Locus_55894.1	569	T	C/T	C	Y	C	Y	T	T	C	T	T	T	Y	C	T	Y	Y	C	C	Y	T	T	Y	T	T	C	C	C	Y	Y	C	Y	C	Y	Y	Y	Y	Y	T	C	Y	Y	Y	T	Y	Y	Y
T56489.1_522	AC.Combine.Locus_56489.1	522	T	A/T	T	T	T	A	T	T	T	T	T	T	T	T	T	T	T	T	T	T	T	T	W	T	T	T	T	T	T	T	T	T	T	T	T	T	T	T	T	T	T	T	T	T	T	T	T
T56489.1_535	AC.Combine.Locus_56489.1	535	C	T/C	T	C	C	T	C	C	C	T	C	C	C	C	C	C	C	Y	C	C	C	T	Y	C	C	C	C	C	C	T	T	C	C	C	C	C	Y	C	T	C	C	C	C	C	T	C	C
T56489.1_557	AC.Combine.Locus_56489.1	557	A	G/A	A	A	A	G	A	A	A	A	A	A	A	A	A	A	A	A	A	A	A	A	R	A	A	A	A	A	A	A	A	A	A	A	A	A	A	A	A	A	A	A	A	A	A	A	A
T56489.1_804	AC.Combine.Locus_56489.1	804	A	G/A	A	A	A	G	A	A	A	A	A	A	A	A	A	A	A	A	A	A	A	A	R	A	A	A	A	A	A	A	A	A	A	A	A	A	A	A	A	A	A	A	A	A	A	A	A
T56545.1_303	AC.Combine.Locus_56545.1	303	G	A/G	A	A	A	A	A	A	A	A	A	A	A	A	A	A	A	A	A	G	A	A	R	A	G	A	A	G	A	A	A	A	A	A	A	A	A	A	A	G	A	A	A	A	A	G	A
T56754.2_494	AC.Combine.Locus_56754.2	494	A	G/A	A	A	A	A	A	G	A	A	A	A	R	A	A	A	A	A	A	G	A	A	R	G	G	G	G	G	A	R	A	A	A	G	G	A	R	A	A	A	A	A	A	A	A	A	R
T56754.2_510	AC.Combine.Locus_56754.2	510	T	C/T	T	T	T	T	T	C	T	T	T	T	T	T	T	T	T	T	T	C	T	T	Y	C	C	C	C	C	T	Y	T	T	T	C	C	T	Y	T	T	T	T	T	T	T	T	T	Y
T56754.2_585	AC.Combine.Locus_56754.2	585	A	G/A	G	A	R	R	A	G	G	A	R	G	R	A	A	A	G	A	A	G	R	G	R	G	G	G	G	G	R	R	R	R	R	G	G	G	R	G	R	A	G	A	G	A	A	R	R
T56754.2_605	AC.Combine.Locus_56754.2	605	A	C/A	A	A	A	A	A	C	A	A	A	A	A	A	A	A	A	A	A	C	A	A	M	C	C	C	C	C	A	M	A	A	A	C	C	A	A	A	A	A	A	A	A	A	A	A	M
T56754.2_691	AC.Combine.Locus_56754.2	691	A	G/A	A	A	A	A	A	G	A	A	A	A	R	A	A	A	A	A	A	G	A	A	R	G	G	G	G	G	A	R	A	A	A	G	G	A	R	A	A	A	A	A	A	A	A	A	R
T57420.1_53	AC.Combine.Locus_57420.1	53	T	C/T	T	T	T	T	C	Y	Y	C	Y	C	C	Y	Y	Y	Y	C	T	C	T	T	Y	T	C	Y	C	T	Y	T	Y	T	T	C	T	C	T	T	Y	T	T	T	T	C	C	Y	Y
T57420.1_162	AC.Combine.Locus_57420.1	162	T	A/T	T	T	T	T	A	W	W	A	W	A	A	W	T	W	W	A	T	A	T	T	W	T	A	T	A	T	W	T	T	W	T	A	T	A	T	T	W	T	T	T	T	A	A	W	W
T57791.1_689	AC.Combine.Locus_57791.1	689	C	T/C	Y	T	C	C	Y	C	C	Y	C	Y	Y	C	C	Y	Y	T	T	C	C	C	T	Y	C	Y	Y	Y	T	Y	Y	Y	C	Y	T	Y	C	Y	C	T	T	T	C	Y	C	Y	Y
T57910.1_73	AC.Combine.Locus_57910.1	73	T	C/T	T	T	Y	C	C	Y	T	C	C	C	C	Y	T	C	C	Y	Y	T	T	C	T	Y	Y	T	Y	T	T	Y	T	C	Y	Y	Y	Y	C	C	T	T	Y	T	C	Y	C	Y	C
T58075.1_1433	AC.Combine.Locus_58075.1	1433	C	T/C	Y	C	C	Y	T	Y	C	Y	Y	C	T	Y	Y	Y	C	Y	Y	C	Y	T	T	Y	Y	Y	T	C	Y	C	C	Y	C	T	T	C	T	C	T	Y	Y	C	T	Y	Y	Y	C
T58075.1_1448	AC.Combine.Locus_58075.1	1448	G	A/G	R	G	G	R	A	R	G	R	R	G	A	R	R	R	G	R	R	G	R	A	A	R	R	R	A	G	R	G	G	R	G	A	A	G	A	G	A	R	R	G	A	R	R	R	G
T58075.1_1487	AC.Combine.Locus_58075.1	1487	A	T/A	W	A	A	W	T	W	A	W	W	A	T	W	W	W	A	W	W	A	W	T	T	W	W	W	T	A	W	A	A	W	A	T	T	A	T	A	T	W	W	A	T	W	W	W	A
T58209.1_18	AC.Combine.Locus_58209.1	18	T	C/T	C	C	C	C	C	C	C	C	T	C	C	C	C	T	T	T	C	C	T	C	C	C	T	C	C	C	C	T	T	C	C	C	C	C	C	T	C	C	C	T	Y	C	T	T	C
T58209.1_86	AC.Combine.Locus_58209.1	86	C	C/T	C	C	C	C	C	C	C	C	T	C	C	C	C	T	T	T	C	C	T	C	C	C	T	C	C	C	C	T	T	C	C	C	C	C	C	T	C	C	C	T	C	C	T	T	C
T58209.1_126	AC.Combine.Locus_58209.1	126	C	C/T	C	C	C	C	C	C	C	C	T	C	C	C	C	T	T	T	C	C	T	C	C	C	T	C	C	C	C	T	T	C	C	C	C	C	C	T	C	C	C	T	C	C	T	T	C
T58527.1_247	AC.Combine.Locus_58527.1	247	G	C/G	G	C	G	G	G	G	G	G	G	G	G	G	G	G	C	G	G	G	G	G	G	G	G	G	G	G	G	G	G	G	G	C	G	G	G	G	G	G	G	C	G	G	G	G	G
T59013.1_70	AC.Combine.Locus_59013.1	70	T	G/T	T	G	G	G	T	K	G	G	T	K	K	K	K	T	K	K	K	K	T	T	G	K	K	K	K	G	K	G	G	G	G	T	T	T	G	T	G	G	K	G	G	K	T	G	G
T59013.1_113	AC.Combine.Locus_59013.1	113	T	C/T	T	C	C	C	T	Y	C	C	T	T	C	Y	Y	T	Y	Y	Y	Y	T	T	C	Y	Y	Y	Y	C	Y	C	C	C	C	T	T	T	C	T	C	C	Y	C	C	C	T	C	C
T59013.1_139	AC.Combine.Locus_59013.1	139	A	G/A	A	G	G	G	A	A	G	G	A	A	G	R	R	A	R	R	R	R	A	A	G	R	R	R	R	G	R	G	G	G	G	A	A	A	G	A	G	G	R	G	G	G	A	G	G
T59013.1_153	AC.Combine.Locus_59013.1	153	A	T/A	T	A	A	A	T	T	A	A	T	W	A	W	W	T	W	W	W	W	W	T	A	W	W	W	W	A	W	A	A	A	A	T	T	T	A	T	A	A	W	A	A	A	T	A	A
T59749.1_377	AC.Combine.Locus_59749.1	377	T	C/T	Y	Y	C	C	Y	T	Y	T	T	T	Y	C	T	C	T	Y	C	Y	Y	T	Y	T	T	C	C	C	Y	Y	Y	Y	Y	Y	Y	Y	T	Y	Y	Y	Y	T	Y	C	Y	T	Y
T59964.1_939	AC.Combine.Locus_59964.1	939	T	T/G	G	T	T	G	G	T	T	T	G	G	T	T	G	T	T	G	T	T	T	G	G	T	T	T	G	T	T	T	T	T	T	T	T	G	T	T	T	T	T	T	T	T	G	T	T
T59964.1_958	AC.Combine.Locus_59964.1	958	T	T/C	C	T	T	C	C	T	T	T	C	C	T	T	C	T	T	C	T	T	T	C	C	T	T	T	C	T	T	T	T	T	T	T	T	C	T	T	T	T	T	T	T	T	C	T	T
T59964.1_1038	AC.Combine.Locus_59964.1	1038	T	C/T	C	T	T	C	C	T	T	T	C	C	T	T	C	T	T	C	T	T	T	C	C	T	T	T	C	T	T	T	T	T	T	T	T	C	T	T	T	T	T	T	T	T	C	T	T
T59964.1_1065	AC.Combine.Locus_59964.1	1065	G	T/G	T	G	G	T	T	G	G	G	T	T	G	G	T	G	G	T	G	G	G	T	T	G	G	G	T	G	G	G	G	G	G	G	G	T	G	G	G	G	G	G	G	G	T	G	G
T60655.1_21	AC.Combine.Locus_60655.1	21	C	A/C	C	M	M	M	A	M	C	A	A	A	A	M	M	A	A	M	M	M	C	A	M	M	M	M	M	C	M	M	C	A	M	M	M	M	M	A	M	C	M	C	M	M	A	M	A
T61159.1_105	AC.Combine.Locus_61159.1	105	T	C/T	C	C	Y	T	Y	Y	C	C	C	Y	Y	Y	Y	T	Y	T	T	T	T	Y	Y	Y	Y	Y	T	C	Y	T	C	Y	Y	Y	T	Y	Y	Y	Y	T	Y	C	Y	Y	Y	C	Y
T61159.1_132	AC.Combine.Locus_61159.1	132	A	G/A	G	G	R	A	R	R	G	G	G	R	R	R	R	A	R	A	A	A	A	R	R	R	R	R	A	G	R	A	G	R	R	R	A	R	R	R	R	A	R	G	R	R	R	G	R
T61159.1_140	AC.Combine.Locus_61159.1	140	T	C/T	C	C	Y	T	Y	Y	C	C	C	Y	Y	Y	Y	T	Y	T	T	T	T	Y	Y	Y	Y	Y	T	C	Y	T	C	Y	Y	Y	T	Y	Y	Y	Y	T	Y	C	Y	Y	Y	C	Y
T61425.1_517	AC.Combine.Locus_61425.1	517	G	A/G	G	R	R	R	R	R	G	G	A	G	G	A	G	R	A	R	G	R	A	R	G	R	A	R	G	R	R	R	G	G	R	R	G	G	A	A	R	G	G	G	A	R	R	R	R
T64283.1_972	AC.Combine.Locus_64283.1	972	A	G/A	G	A	A	G	A	A	A	A	A	A	A	A	A	A	A	A	A	G	G	G	A	R	A	A	A	A	A	G	A	A	G	A	G	A	G	R	A	A	A	A	A	A	A	A	A
T64283.1_1021	AC.Combine.Locus_64283.1	1021	A	G/A	G	A	A	G	A	A	A	A	A	A	A	A	A	A	A	A	A	G	G	G	A	R	A	A	A	A	A	G	A	A	G	A	G	A	G	A	A	A	A	A	A	A	A	A	A
T64283.1_1062	AC.Combine.Locus_64283.1	1062	A	G/A	G	A	A	G	A	A	A	A	A	A	A	A	A	A	A	A	A	G	G	G	A	R	A	A	A	A	A	G	A	A	G	A	G	A	G	A	A	A	A	A	A	A	A	A	A
T65005.1_1614	AC.Combine.Locus_65005.1	1614	T	C/T	Y	Y	Y	Y	Y	Y	T	Y	C	C	C	Y	Y	C	C	Y	C	C	T	Y	Y	Y	C	Y	Y	T	T	C	T	C	Y	Y	Y	Y	Y	C	Y	T	Y	Y	Y	Y	C	Y	C
T65302.1_904	AC.Combine.Locus_65302.1	904	A	G/A	R	R	R	R	R	R	A	A	A	A	R	R	A	R	R	A	A	G	R	A	A	R	G	G	R	G	R	A	R	R	R	A	R	A	R	R	R	R	A	G	G	R	A	G	R
T65537.1_421	AC.Combine.Locus_65537.1	421	A	G/A	R	R	R	A	A	A	G	R	R	R	G	G	R	A	R	R	G	R	R	A	R	G	G	G	R	G	R	A	A	G	A	R	A	A	R	R	A	G	G	R	R	R	R	R	G
T65612.1_528	AC.Combine.Locus_65612.1	528	G	C/G	G	C	C	C	S	C	C	C	G	S	S	S	S	G	S	S	S	G	S	G	C	S	S	S	S	S	S	C	S	C	S	G	S	S	S	G	C	C	G	S	C	S	C	S	C
T66139.1_947	AC.Combine.Locus_66139.1	947	C	A/C	A	C	C	C	C	M	C	C	A	M	M	M	C	A	M	M	C	M	M	A	C	M	M	C	M	C	C	C	M	C	M	A	A	M	M	A	C	C	M	C	C	M	M	C	C
T66146.1_107	AC.Combine.Locus_66146.1	107	A	G/A	A	G	A	R	A	R	G	A	R	G	G	R	R	A	A	A	R	R	A	G	R	G	R	A	A	G	A	A	A	A	A	G	G	G	A	G	A	R	A	A	A	A	A	A	A
T66302.1_420	AC.Combine.Locus_66302.1	420	G	A/G	R	G	G	R	R	R	R	R	R	G	A	R	R	R	G	G	R	G	R	R	A	R	R	R	A	G	R	G	G	R	R	A	A	G	A	G	R	R	R	G	A	A	R	G	R
T66643.4_380	AC.Combine.Locus_66643.4	380	T	C/T	T	T	Y	C	C	C	C	C	T	Y	T	Y	T	Y	T	T	C	T	Y	Y	C	Y	T	Y	Y	Y	C	C	C	T	Y	T	C	T	Y	Y	Y	C	C	C	C	T	Y	C	Y
T66643.4_710	AC.Combine.Locus_66643.4	710	C	T/C	T	T	Y	C	Y	Y	C	C	T	Y	T	Y	T	Y	T	T	Y	T	Y	Y	C	Y	T	Y	Y	Y	C	Y	C	T	Y	T	C	T	Y	Y	Y	C	Y	C	C	T	Y	Y	Y
T68427.1_353	AC.Combine.Locus_68427.1	353	A	G/A	R	R	R	R	R	R	R	R	R	R	G	G	R	R	R	R	R	R	R	G	A	A	R	R	G	R	G	R	R	G	R	A	R	R	G	R	G	R	A	A	R	A	R	G	R
T68427.1_424	AC.Combine.Locus_68427.1	424	T	C/T	Y	T	C	Y	T	Y	T	T	Y	Y	T	Y	Y	Y	T	Y	Y	Y	Y	T	T	T	Y	Y	T	Y	T	T	T	T	T	T	Y	Y	T	T	C	T	T	T	Y	T	Y	C	Y
T68460.1_666	AC.Combine.Locus_68460.1	666	G	C/G	S	C	S	C	S	S	G	S	C	G	S	G	C	C	G	S	S	S	C	S	S	C	C	G	C	C	S	G	S	S	C	S	G	C	S	G	C	S	C	C	C	C	G	G	C
T69251.1_312	AC.Combine.Locus_69251.1	312	C	G/C	S	C	C	S	G	S	S	G	S	G	G	S	S	S	C	G	S	G	S	C	S	C	G	S	G	C	S	S	S	S	S	G	S	G	S	C	S	C	S	C	S	G	G	S	S
T69390.1_129	AC.Combine.Locus_69390.1	129	G	T/G	K	G	G	K	K	K	K	T	G	G	T	K	K	K	G	G	K	K	G	K	T	T	G	K	T	G	K	G	G	K	G	T	T	G	T	G	K	K	K	G	K	K	G	G	G
T70265.1_521	AC.Combine.Locus_70265.1	521	A	G/A	G	A	G	G	G	G	A	R	G	G	G	R	A	G	G	R	G	G	G	A	A	A	R	A	G	A	A	G	G	R	G	A	A	A	G	A	G	R	G	G	G	G	G	R	G
T70265.1_579	AC.Combine.Locus_70265.1	579	C	T/C	T	C	T	T	T	T	C	Y	T	T	T	Y	C	T	T	T	T	T	T	C	C	C	Y	C	T	C	C	T	T	Y	T	C	C	C	T	C	T	Y	T	T	T	T	T	Y	T
T70550.1_292	AC.Combine.Locus_70550.1	292	T	C/T	T	T	T	C	C	C	T	T	T	T	T	T	T	C	C	T	T	T	T	T	T	T	T	T	T	T	T	T	T	T	T	T	T	T	T	T	T	T	T	T	T	T	T	T	T
T72718.1_573	AC.Combine.Locus_72718.1	573	A	G/A	A	R	G	R	G	A	R	R	A	R	R	R	R	A	R	A	R	A	G	R	G	R	R	R	R	R	A	A	G	A	A	R	R	G	A	A	A	R	A	R	A	R	R	R	G
T72736.1_603	AC.Combine.Locus_72736.1	603	C	T/C	C	Y	T	Y	T	C	Y	Y	Y	Y	Y	Y	Y	C	Y	C	Y	C	T	Y	T	Y	Y	Y	Y	Y	C	Y	T	C	C	Y	Y	T	Y	C	C	Y	C	Y	C	Y	Y	T	T
T72736.1_642	AC.Combine.Locus_72736.1	642	G	C/G	G	S	C	S	C	G	S	S	S	S	S	S	S	G	S	G	S	G	C	S	C	S	S	S	S	S	G	S	C	G	G	S	S	C	S	G	G	S	G	S	G	S	S	C	C
T72750.1_768	AC.Combine.Locus_72750.1	768	A	G/A	A	G	R	A	R	A	R	G	A	R	G	G	R	G	A	A	A	A	R	R	R	A	G	A	G	A	A	G	R	R	R	G	A	A	R	R	A	R	A	G	R	R	G	R	G
T72750.1_1020	AC.Combine.Locus_72750.1	1020	A	G/A	A	G	A	A	A	A	A	G	A	A	A	G	A	G	A	A	A	A	A	A	A	A	G	A	G	A	A	A	A	A	A	A	A	A	A	A	A	A	A	G	A	A	G	A	G
T73028.1_126	AC.Combine.Locus_73028.1	126	G	G/A	A	A	A	A	A	G	G	A	A	G	A	A	A	A	A	A	A	G	A	G	A	G	G	A	G	A	A	A	A	A	A	G	A	A	A	A	A	A	A	A	G	A	A	A	A
T73864.1_392	AC.Combine.Locus_73864.1	392	T	C/T	Y	Y	Y	Y	Y	Y	Y	C	C	C	Y	Y	C	Y	Y	C	C	T	Y	C	C	Y	T	T	Y	Y	Y	C	T	Y	Y	Y	Y	C	Y	Y	Y	T	C	T	T	Y	C	T	Y
T73864.1_413	AC.Combine.Locus_73864.1	413	C	A/C	M	M	M	M	M	M	M	A	A	A	M	M	A	M	M	A	A	C	M	A	A	M	C	C	M	M	M	A	C	M	M	M	M	A	M	M	M	C	A	C	C	A	A	C	M
T73864.1_464	AC.Combine.Locus_73864.1	464	T	C/T	Y	Y	Y	Y	Y	Y	Y	C	C	C	Y	Y	C	Y	Y	C	C	T	Y	C	C	Y	T	T	Y	Y	Y	C	T	Y	Y	Y	Y	C	Y	Y	Y	T	C	T	T	C	C	T	Y
T73864.1_477	AC.Combine.Locus_73864.1	477	C	T/C	Y	Y	Y	Y	Y	Y	Y	T	T	T	Y	Y	T	Y	Y	T	T	C	Y	T	T	Y	C	C	Y	Y	Y	T	C	Y	Y	Y	Y	T	Y	Y	Y	C	T	C	C	T	T	C	Y
T73864.1_496	AC.Combine.Locus_73864.1	496	G	A/G	R	R	R	R	R	R	R	A	A	A	R	R	A	R	R	A	A	G	G	A	A	R	G	G	R	R	R	A	G	R	R	R	R	A	R	R	R	G	A	G	G	A	A	G	R
T74033.1_166	AC.Combine.Locus_74033.1	166	T	C/T	Y	T	Y	Y	Y	Y	Y	Y	Y	T	Y	T	Y	Y	T	Y	Y	T	Y	Y	C	Y	T	T	T	Y	Y	Y	Y	C	T	Y	Y	Y	T	T	Y	T	Y	Y	T	T	Y	Y	Y
T74033.1_231	AC.Combine.Locus_74033.1	231	A	G/A	A	A	A	A	G	A	A	A	A	A	R	A	A	A	A	A	R	A	R	R	A	A	A	A	A	A	A	A	A	G	A	A	A	A	A	R	R	A	A	A	A	A	A	A	A
T74469.1_756	AC.Combine.Locus_74469.1	756	A	G/A	A	A	R	A	R	R	G	R	G	G	G	G	R	R	A	G	G	R	G	G	R	A	G	A	R	A	R	R	G	G	G	R	A	G	A	A	R	R	G	A	R	R	G	A	R
T74469.1_853	AC.Combine.Locus_74469.1	853	G	A/G	R	R	R	G	R	R	A	R	A	A	A	A	R	R	R	A	A	R	A	A	R	G	A	R	R	R	R	R	A	A	A	R	G	A	R	G	R	R	A	R	R	R	A	G	R
T74580.1_181	AC.Combine.Locus_74580.1	181	G	T/G	G	K	T	K	T	G	T	K	G	K	K	K	K	G	K	G	K	K	T	K	T	K	K	K	K	K	G	G	T	G	G	K	K	T	G	G	G	G	G	K	G	K	K	K	K
T74580.1_286	AC.Combine.Locus_74580.1	286	G	C/G	C	S	G	S	G	C	G	S	C	S	S	S	S	C	S	C	G	S	G	S	G	S	S	S	S	S	C	C	G	C	C	S	S	G	C	C	C	C	C	S	C	S	S	G	G
T76375.1_753	AC.Combine.Locus_76375.1	753	C	T/C	Y	Y	Y	Y	Y	Y	C	C	C	C	Y	Y	C	Y	Y	C	C	T	Y	C	C	Y	T	T	Y	T	Y	C	Y	Y	Y	C	Y	C	Y	Y	Y	Y	C	T	T	Y	C	T	Y
T76375.1_760	AC.Combine.Locus_76375.1	760	T	A/T	W	W	W	W	W	W	T	T	T	T	W	W	T	W	W	T	T	A	W	T	T	W	A	A	W	A	W	T	W	W	W	T	W	T	W	W	W	W	T	A	A	W	T	A	W
T76582.1_425	AC.Combine.Locus_76582.1	425	A	C/A	C	A	M	A	M	A	C	A	C	A	A	M	A	A	A	A	A	M	A	C	M	C	M	A	A	A	C	A	A	C	A	C	A	C	M	A	C	A	C	C	C	M	C	C	C
T76582.1_656	AC.Combine.Locus_76582.1	656	A	G/A	G	A	R	A	R	A	G	A	G	A	A	A	A	A	A	A	A	R	A	G	R	G	R	A	A	A	G	A	A	G	A	G	A	G	G	A	G	A	G	G	G	R	G	G	G
T76816.1_759	AC.Combine.Locus_76816.1	759	A	C/A	M	C	C	C	M	C	M	M	C	C	A	M	C	C	M	C	M	M	C	M	M	C	M	A	C	C	A	M	A	M	M	A	M	C	A	M	C	A	M	C	C	A	M	M	M
T76911.1_181	AC.Combine.Locus_76911.1	181	C	T/C	C	Y	Y	C	C	Y	Y	Y	C	C	Y	Y	C	Y	Y	C	Y	Y	Y	C	C	Y	T	T	C	Y	Y	Y	Y	Y	Y	Y	Y	C	Y	Y	Y	T	Y	T	T	T	C	Y	Y
T78525.1_295	AC.Combine.Locus_78525.1	295	G	A/G	A	R	G	R	R	R	R	G	R	R	R	R	R	G	A	A	R	A	R	R	R	A	R	R	G	A	R	G	R	R	R	G	R	A	R	R	A	G	R	A	R	R	G	R	G
T79064.1_322	AC.Combine.Locus_79064.1	322	T	A/T	W	T	T	T	T	A	A	T	W	A	W	W	T	T	A	T	T	A	W	A	T	A	A	W	A	W	W	W	W	W	W	A	A	W	W	T	T	T	W	W	A	T	T	W	W
T79227.1_214	AC.Combine.Locus_79227.1	214	G	C/G	G	C	S	S	G	S	C	G	S	C	G	S	S	C	S	S	C	C	S	S	C	S	G	C	S	C	S	C	C	S	C	S	G	C	G	C	S	S	S	S	S	S	S	S	C
T79227.1_221	AC.Combine.Locus_79227.1	221	C	T/C	C	T	Y	Y	C	Y	T	C	Y	T	C	Y	Y	T	Y	Y	T	T	Y	Y	T	Y	C	T	Y	T	Y	T	T	Y	T	Y	C	T	C	T	Y	Y	Y	Y	Y	Y	Y	Y	T
T79227.1_405	AC.Combine.Locus_79227.1	405	G	A/G	A	G	R	R	A	R	G	A	R	G	A	R	R	G	R	R	G	G	R	R	G	R	A	G	R	G	R	G	G	R	G	R	A	G	A	G	R	R	R	R	R	R	R	R	G
T79327.1_482	AC.Combine.Locus_79327.1	482	T	C/T	C	Y	T	C	Y	Y	Y	T	Y	Y	Y	Y	Y	T	C	Y	C	C	Y	C	Y	C	C	Y	Y	T	Y	T	C	Y	C	T	T	C	C	T	Y	T	C	C	Y	Y	Y	Y	T
T79877.1_198	AC.Combine.Locus_79877.1	198	G	T/G	T	G	G	G	K	G	K	G	K	K	G	K	G	G	K	G	G	K	G	T	K	T	K	G	K	K	T	G	G	K	G	T	G	K	G	K	K	G	T	T	T	K	T	K	K
T80607.1_72	AC.Combine.Locus_80607.1	72	C	A/C	C	A	A	A	C	M	M	A	C	M	M	A	M	C	M	M	M	M	M	C	A	M	M	M	M	A	M	M	M	A	M	C	C	M	M	C	A	A	M	A	A	M	M	A	A
T80607.1_101	AC.Combine.Locus_80607.1	101	T	A/T	T	A	A	A	T	W	W	A	T	W	W	A	W	T	W	W	W	W	W	T	A	W	W	W	W	A	W	W	W	A	W	T	T	W	W	T	A	A	W	A	A	W	W	A	A
T80607.1_158	AC.Combine.Locus_80607.1	158	A	G/A	A	G	G	G	A	R	R	G	A	R	R	G	R	A	R	R	R	R	R	A	G	R	R	R	R	G	R	R	R	G	R	A	A	R	R	A	G	G	R	G	G	R	R	G	G
T80607.1_179	AC.Combine.Locus_80607.1	179	A	C/A	A	C	C	C	A	M	M	C	A	M	M	C	M	A	M	M	M	M	M	A	C	M	M	M	M	C	M	M	M	C	M	A	A	M	M	A	C	C	M	C	C	M	M	C	C
T80607.1_215	AC.Combine.Locus_80607.1	215	A	G/A	A	G	G	G	A	R	R	G	A	R	R	G	R	A	R	R	R	R	R	A	G	R	R	R	R	G	R	R	R	G	R	A	A	R	R	A	G	G	R	G	G	R	R	G	G
T80607.1_234	AC.Combine.Locus_80607.1	234	T	C/T	T	C	C	C	T	Y	Y	C	T	Y	Y	C	Y	T	Y	Y	Y	Y	Y	T	C	Y	Y	Y	Y	C	Y	Y	T	C	Y	T	T	Y	Y	T	C	C	Y	C	C	Y	Y	C	C
T80607.1_259	AC.Combine.Locus_80607.1	259	T	C/T	T	C	C	C	T	Y	Y	C	T	Y	Y	C	Y	T	Y	Y	Y	Y	Y	T	C	Y	Y	Y	Y	C	Y	Y	T	C	Y	T	T	Y	Y	T	C	C	Y	C	C	Y	Y	C	C
T80951.1_178	AC.Combine.Locus_80951.1	178	T	C/T	T	T	T	T	T	T	C	T	T	T	C	C	T	T	T	T	C	T	T	T	T	C	C	C	T	C	T	T	T	T	T	T	T	T	T	T	T	C	C	C	T	T	T	T	C
T81210.1_174	AC.Combine.Locus_81210.1	174	G	C/G	G	C	C	C	G	C	C	G	C	C	C	C	C	G	C	C	C	C	C	C	C	S	C	C	C	G	C	C	C	G	S	G	C	G	C	G	C	C	G	G	C	C	C	C	C
T81622.1_863	AC.Combine.Locus_81622.1	863	A	G/A	A	A	A	G	G	A	G	G	G	G	G	A	A	G	G	A	A	A	A	G	A	A	R	A	A	A	A	A	A	G	G	G	A	A	A	G	A	A	A	A	G	A	G	A	G
T82084.3_1907	AC.Combine.Locus_82084.3	1907	G	A/G	A	G	R	G	R	G	R	G	A	R	R	R	G	G	G	G	G	R	G	A	R	A	R	G	G	R	A	G	A	A	G	A	G	R	G	G	A	G	A	A	A	R	A	R	R
T82233.1_227	AC.Combine.Locus_82233.1	227	C	A/C	C	A	A	A	M	A	M	M	M	M	A	M	A	A	M	A	A	M	A	C	A	C	M	M	C	C	C	A	M	A	A	C	A	C	A	C	M	A	C	C	C	C	C	M	A
T82233.1_397	AC.Combine.Locus_82233.1	397	C	T/C	C	T	T	T	Y	T	Y	Y	Y	Y	T	Y	T	T	Y	T	T	Y	T	C	T	C	Y	Y	C	C	C	T	Y	T	T	C	T	C	T	C	Y	T	C	C	C	Y	C	Y	T
T82233.1_416	AC.Combine.Locus_82233.1	416	T	C/T	T	C	C	C	Y	C	T	Y	Y	Y	C	Y	C	C	Y	C	C	Y	C	T	C	T	Y	C	T	T	T	C	C	C	C	T	C	T	C	T	Y	C	T	T	T	T	T	Y	C
T82644.1_107	AC.Combine.Locus_82644.1	107	G	A/G	G	A	A	A	A	G	A	A	G	A	A	A	A	A	A	G	R	R	A	A	A	A	R	A	A	A	G	G	A	G	G	A	A	A	A	G	G	G	G	A	G	A	G	A	A
T82878.1_300	AC.Combine.Locus_82878.1	300	T	G/T	T	T	T	T	T	T	T	T	T	T	T	T	T	T	T	T	T	T	T	G	T	T	T	T	T	T	G	T	T	T	T	T	T	T	T	T	T	T	T	T	T	T	T	T	T
T83277.1_797	AC.Combine.Locus_83277.1	797	G	C/G	G	G	G	G	S	G	C	G	G	G	G	G	G	G	G	G	G	G	G	G	C	G	G	G	G	C	G	G	G	G	G	S	C	G	G	G	G	C	G	G	G	G	G	G	G
T83420.1_77	AC.Combine.Locus_83420.1	77	T	C/T	C	T	T	T	T	C	T	T	T	T	T	C	T	T	C	T	T	T	T	T	T	T	C	T	C	T	C	T	T	Y	T	T	T	T	T	T	T	C	C	C	C	T	T	T	T
T83420.1_97	AC.Combine.Locus_83420.1	97	A	C/A	C	A	A	A	A	C	A	A	A	A	A	C	A	A	C	A	A	A	A	A	A	A	C	A	C	A	C	A	A	M	A	A	A	A	A	A	A	C	C	C	C	A	A	A	A
T83602.1_340	AC.Combine.Locus_83602.1	340	C	T/C	C	T	Y	Y	C	C	T	T	Y	T	Y	Y	T	C	C	C	T	Y	C	T	Y	T	Y	C	C	T	Y	C	C	Y	C	T	T	T	C	T	Y	T	C	C	Y	C	T	Y	C
T83602.1_385	AC.Combine.Locus_83602.1	385	C	T/C	C	T	Y	Y	C	C	T	T	Y	T	Y	Y	T	C	C	C	T	Y	C	T	Y	T	Y	C	C	T	Y	C	C	Y	C	T	T	T	Y	T	Y	T	C	C	Y	C	T	Y	C
T83602.1_478	AC.Combine.Locus_83602.1	478	C	T/C	C	C	Y	C	T	T	C	C	Y	C	Y	Y	C	C	T	T	C	Y	T	C	C	C	Y	C	T	C	Y	T	C	Y	C	C	C	C	Y	C	Y	C	T	T	Y	T	C	Y	T
T83602.1_572	AC.Combine.Locus_83602.1	572	C	T/C	C	C	Y	C	T	T	C	C	Y	C	Y	Y	C	C	T	T	C	Y	T	C	Y	C	Y	C	T	C	Y	T	C	Y	C	C	C	C	Y	C	Y	C	T	T	C	T	C	Y	T
T83602.1_663	AC.Combine.Locus_83602.1	663	T	C/T	C	T	Y	T	C	C	T	T	Y	T	Y	Y	T	C	C	C	T	Y	C	T	Y	T	Y	T	C	T	Y	C	C	Y	T	T	T	T	Y	T	Y	T	C	C	C	C	T	Y	C
T83602.1_671	AC.Combine.Locus_83602.1	671	A	G/A	G	A	R	A	G	G	A	A	R	A	R	R	A	G	G	G	A	R	G	A	R	A	R	A	G	A	R	G	G	R	R	A	A	A	R	A	R	A	G	G	G	G	A	R	G
T84187.1_1666	AC.Combine.Locus_84187.1	1666	C	T/C	Y	Y	T	Y	T	Y	T	C	Y	T	Y	T	C	Y	C	Y	T	Y	Y	T	C	Y	C	T	T	C	Y	Y	T	Y	Y	Y	Y	Y	C	Y	Y	Y	C	T	Y	Y	T	Y	Y
T84233.1_379	AC.Combine.Locus_84233.1	379	T	A/T	A	W	A	T	A	T	W	T	T	T	W	A	T	W	W	W	T	T	W	W	T	W	W	T	A	W	W	W	T	T	W	W	T	T	T	T	T	W	T	T	T	T	A	W	T
T84233.1_387	AC.Combine.Locus_84233.1	387	C	A/C	A	M	A	C	A	C	M	C	C	C	M	A	C	M	M	M	C	M	M	M	M	M	M	C	A	M	M	M	C	M	M	A	C	C	C	C	C	M	C	C	C	C	A	M	C
T84233.1_437	AC.Combine.Locus_84233.1	437	G	C/G	G	G	C	G	C	G	C	S	G	C	C	C	G	G	G	G	C	G	G	C	G	S	G	C	C	G	G	G	C	G	G	C	G	G	G	G	G	S	G	C	G	G	C	G	G
T84419.1_114	AC.Combine.Locus_84419.1	114	A	G/A	G	R	R	R	A	R	G	A	A	A	A	R	R	A	A	R	R	R	G	A	R	R	R	R	R	G	G	R	G	A	R	R	R	R	R	A	R	G	R	G	R	R	A	R	A
T84540.1_310	AC.Combine.Locus_84540.1	310	A	G/A	G	A	R	R	G	R	A	G	R	A	G	R	R	A	A	R	R	A	A	G	G	R	R	A	G	A	R	A	A	R	A	G	G	A	G	A	G	R	R	A	R	R	R	R	A
T84540.1_338	AC.Combine.Locus_84540.1	338	T	C/T	C	T	Y	Y	C	Y	T	C	Y	T	C	Y	Y	T	T	Y	Y	T	T	C	C	Y	Y	T	C	T	Y	T	T	Y	T	C	C	T	C	T	C	Y	Y	T	Y	Y	Y	Y	T
T84629.1_915	AC.Combine.Locus_84629.1	915	T	C/T	Y	C	T	T	T	Y	T	C	Y	T	Y	T	C	Y	C	Y	T	Y	Y	T	C	Y	C	T	T	C	Y	Y	T	Y	Y	Y	Y	T	C	Y	Y	Y	C	Y	Y	Y	T	Y	Y
T86404.1_382	AC.Combine.Locus_86404.1	382	T	C/T	Y	C	C	C	Y	Y	T	C	C	Y	C	T	C	C	T	Y	Y	Y	C	C	Y	C	Y	T	C	C	Y	Y	C	Y	C	C	C	C	Y	T	C	T	C	C	C	C	T	C	C
T86532.1_1066	AC.Combine.Locus_86532.1	1066	T	C/T	C	Y	T	T	Y	Y	T	T	T	Y	Y	Y	C	T	C	C	Y	C	Y	C	Y	C	C	T	T	C	Y	T	T	Y	T	T	T	T	T	C	C	T	Y	C	T	Y	Y	T	T
T86532.1_1176	AC.Combine.Locus_86532.1	1176	G	A/G	A	R	G	R	R	R	G	G	R	R	R	R	G	G	A	A	R	A	R	A	R	A	A	G	G	A	R	G	R	R	G	G	G	R	G	A	A	G	R	A	G	G	R	G	G
T86532.1_1179	AC.Combine.Locus_86532.1	1179	T	A/T	A	W	T	W	W	W	T	T	W	W	W	W	T	T	A	A	W	A	W	A	W	A	A	T	T	A	W	T	W	W	T	T	T	W	T	A	A	T	W	A	T	T	W	T	T
T87041.1_1598	AC.Combine.Locus_87041.1	1598	A	C/A	M	A	A	A	M	M	A	M	A	A	A	M	M	A	A	M	M	A	M	M	M	M	C	C	M	M	M	C	C	M	M	M	M	C	A	M	M	C	A	C	C	A	M	M	C
T87041.1_1984	AC.Combine.Locus_87041.1	1984	A	A/G	G	A	A	G	G	A	A	A	G	G	A	A	G	A	A	G	A	A	A	G	G	A	A	A	G	A	A	A	A	A	A	A	A	G	A	A	A	A	A	A	A	A	A	A	A
T87134.1_334	AC.Combine.Locus_87134.1	334	G	C/G	C	C	C	C	G	C	C	C	C	C	C	S	C	C	C	C	C	C	C	C	C	C	C	C	C	C	C	C	C	C	C	C	C	C	G	C	C	C	C	C	C	C	G	C	C
T87544.5_229	AC.Combine.Locus_87544.5	229	A	C/A	A	C	A	A	A	A	A	A	A	C	A	A	A	C	C	A	C	C	A	A	A	A	A	A	A	A	C	A	C	A	A	C	A	A	A	A	A	M	A	A	A	A	A	A	A
T87669.1_256	AC.Combine.Locus_87669.1	256	G	A/G	G	G	R	G	R	A	A	G	G	G	R	G	G	G	G	G	R	G	G	G	R	G	G	G	G	R	R	G	G	G	G	R	G	R	G	G	G	A	G	A	R	G	G	G	R
T88269.1_1070	AC.Combine.Locus_88269.1	1070	G	A/G	A	A	A	A	A	A	A	A	A	A	A	A	A	A	A	A	A	A	R	G	A	A	A	A	A	A	A	A	A	A	A	A	A	A	A	A	A	A	A	A	A	R	A	R	A
T88269.1_1085	AC.Combine.Locus_88269.1	1085	G	A/G	A	A	A	A	A	A	A	A	A	A	A	A	A	A	A	A	A	A	R	G	A	A	A	A	A	A	A	A	A	A	A	A	A	A	A	A	A	A	A	A	A	A	A	R	A
T88931.1_697	AC.Combine.Locus_88931.1	697	G	A/G	R	R	R	R	R	R	R	R	G	R	R	G	R	R	R	A	A	G	G	R	A	R	G	R	A	R	R	R	G	R	R	R	A	R	G	G	R	A	A	R	G	R	R	R	R
T88931.1_699	AC.Combine.Locus_88931.1	699	T	C/T	Y	Y	Y	Y	Y	Y	Y	Y	T	Y	Y	T	Y	Y	Y	C	C	T	T	Y	C	Y	T	Y	C	Y	Y	Y	T	Y	Y	Y	C	Y	T	T	Y	C	C	Y	T	Y	Y	Y	Y
T89064.1_973	AC.Combine.Locus_89064.1	973	T	G/T	G	T	T	T	G	T	G	G	T	T	T	T	T	G	T	T	T	T	T	T	T	T	T	T	T	T	T	T	T	T	K	T	T	T	T	T	T	K	T	T	T	T	T	T	T
T89064.1_995	AC.Combine.Locus_89064.1	995	A	G/A	G	A	A	A	G	A	G	G	A	A	A	A	A	G	A	A	A	A	A	A	A	A	A	A	A	A	A	A	A	A	R	A	A	A	A	A	A	R	A	A	A	A	A	R	A
T89064.1_1048	AC.Combine.Locus_89064.1	1048	C	T/C	T	C	T	T	T	T	T	T	Y	T	C	T	C	T	C	T	T	C	T	C	C	T	C	T	T	T	C	T	T	Y	Y	T	C	T	T	T	T	Y	T	T	C	T	C	Y	T
T90152.1_569	AC.Combine.Locus_90152.1	569	T	C/T	C	Y	Y	Y	Y	C	Y	T	C	Y	Y	T	Y	T	C	C	Y	C	Y	Y	Y	Y	Y	C	T	C	C	T	Y	Y	Y	T	Y	C	Y	Y	C	Y	C	C	Y	Y	T	Y	T
T90152.1_590	AC.Combine.Locus_90152.1	590	C	T/C	T	Y	Y	Y	Y	T	Y	C	T	Y	Y	C	Y	C	T	T	Y	T	Y	Y	Y	Y	Y	T	C	T	T	C	Y	Y	Y	C	Y	T	Y	Y	T	Y	T	T	Y	Y	C	Y	C
T90152.1_629	AC.Combine.Locus_90152.1	629	G	A/G	A	R	R	R	R	A	R	G	A	R	R	G	R	G	A	A	R	A	R	R	R	R	R	A	G	A	A	G	R	R	R	G	R	A	R	R	A	R	A	A	R	R	G	R	G
T90152.1_746	AC.Combine.Locus_90152.1	746	T	C/T	C	C	T	T	Y	C	T	T	C	Y	Y	T	Y	T	C	C	Y	C	T	C	Y	Y	Y	C	T	C	C	T	Y	Y	C	T	Y	C	T	Y	C	Y	C	C	C	T	T	T	T
T90152.1_832	AC.Combine.Locus_90152.1	832	T	A/T	A	A	T	T	W	A	T	T	A	W	W	T	W	T	A	A	W	A	T	A	W	W	W	A	T	A	A	T	W	W	A	T	W	A	T	W	A	W	A	A	A	W	T	T	T
T91323.1_209	AC.Combine.Locus_91323.1	209	T	C/T	T	C	C	C	Y	C	Y	C	Y	Y	C	Y	C	C	Y	C	C	Y	C	T	C	T	Y	C	Y	Y	T	C	C	Y	C	T	C	Y	C	Y	Y	C	T	T	T	Y	T	Y	C
T91323.1_271	AC.Combine.Locus_91323.1	271	A	G/A	G	A	A	A	R	A	R	A	R	R	A	R	A	A	R	A	A	R	A	G	A	G	R	A	R	R	G	A	A	R	A	G	A	R	A	R	R	A	G	G	G	R	G	R	A
T91779.1_95	AC.Combine.Locus_91779.1	95	A	G/A	A	A	A	G	A	A	A	A	A	A	A	A	A	G	A	G	G	G	G	A	A	A	A	A	G	A	A	G	A	A	A	A	G	A	A	A	A	G	A	A	R	A	A	A	A
T91779.1_107	AC.Combine.Locus_91779.1	107	A	T/A	A	A	A	T	A	A	A	A	A	A	A	A	A	T	A	T	T	T	T	A	W	A	A	A	T	A	A	T	A	A	A	A	T	A	A	A	A	T	A	A	W	A	A	A	A
T92737.2_639	AC.Combine.Locus_92737.2	639	G	A/G	G	G	G	A	G	R	G	G	A	G	R	R	G	G	G	R	G	R	G	G	R	G	G	R	A	G	R	G	G	G	G	G	G	G	G	A	A	G	G	G	G	G	G	R	G
T93555.1_1187	AC.Combine.Locus_93555.1	1187	T	A/T	A	W	A	A	A	A	T	W	A	W	T	T	A	A	A	W	T	W	W	A	W	T	T	T	A	T	W	A	A	T	A	W	A	A	W	W	A	T	T	W	A	A	T	W	T
T94087.1_198	AC.Combine.Locus_94087.1	198	C	A/C	C	A	A	C	C	C	C	C	A	C	C	C	C	C	A	C	C	C	A	A	C	M	C	A	C	A	C	A	C	A	A	C	A	C	A	A	C	A	C	A	C	C	C	M	C
T94087.1_207	AC.Combine.Locus_94087.1	207	A	C/A	A	A	A	A	C	C	A	C	A	C	C	C	C	A	A	C	A	A	A	A	A	A	C	A	C	A	C	A	C	A	A	C	A	C	A	A	A	A	A	A	C	C	C	M	A
T95171.1_595	AC.Combine.Locus_95171.1	595	A	G/A	R	G	G	R	A	R	R	R	R	A	A	R	R	A	A	A	R	A	R	G	R	G	A	R	R	R	A	R	R	R	R	A	R	R	R	G	G	G	G	G	R	A	A	R	G
T95921.1_402	AC.Combine.Locus_95921.1	402	G	T/G	T	G	T	G	T	T	G	T	T	T	T	T	T	T	T	T	T	T	T	T	T	T	T	T	T	K	T	T	T	T	T	T	T	T	T	T	T	T	T	T	T	T	T	T	T
T95921.1_468	AC.Combine.Locus_95921.1	468	A	C/A	C	M	C	C	C	C	A	C	C	C	C	C	C	C	C	C	C	C	C	C	C	C	C	C	C	A	C	C	C	C	C	C	C	C	C	C	C	C	C	C	C	C	C	C	C
[truncated: 121 more columns]
