# Supplementary material for: Genotyping-by-Sequencing Derived Genetic Linkage Map and Quantitative Trait Loci for Sugar Content in Onion (Allium cepa L.)
Source: Plants (Basel). 2021 Oct 22;10(11):2267. doi: 10.3390/plants10112267 (PMC8625195; doi:10.3390/plants10112267)
Supplement: Supplementary file 1 [file plants-10-02267-s001.zip › 2021-08-25-Supplementary Table S2.xlsx]

## Sheet: Sheet1
Table S2. Statistics for GBS-based SNP markers mapped in this study.
Marker name	Chromosome	Position (cM)	Number of plants			C2 value	Df	Significance	Classification	Expected ratio
			a	h	b
T1893.1_580	1	0	50	61	45	7.73077	2	**	[a:h:b]	1:2:1
T1893.1_547	1	0.511	51	60	45	8.76923	2	**	[a:h:b]	1:2:1
T1893.1_566	1	1.003	49	62	45	6.76923	2	**	[a:h:b]	1:2:1
T84629.1_915	1	6.564	41	71	44	1.37179	2	-	[a:h:b]	1:2:1
T84187.1_1666	1	12.959	38	79	39	0.0384615	2	-	[a:h:b]	1:2:1
T27894.1_1223	1	20.81	43	72	41	0.974359	2	-	[a:h:b]	1:2:1
T18583.1_258	1	27.794	37	78	41	0.205128	2	-	[a:h:b]	1:2:1
T55716.1_42	1	30.178	38	77	41	0.141026	2	-	[a:h:b]	1:2:1
T539.1_799	1	38.682	53	61	42	8.96154	2	**	[a:h:b]	1:2:1
T14352.1_1989	1	43.595	39	76	41	0.153846	2	-	[a:h:b]	1:2:1
T15507.1_692	1	45.159	39	81	36	0.346154	2	-	[a:h:b]	1:2:1
T9254.1_513	1	51.49	46	65	45	4.34615	2	-	[a:h:b]	1:2:1
T3666.1_579	1	58.734	37	78	41	0.205128	2	-	[a:h:b]	1:2:1
T3666.1_658	1	59.04	37	77	42	0.346154	2	-	[a:h:b]	1:2:1
T36702.1_318	1	71.423	42	68	46	2.76923	2	-	[a:h:b]	1:2:1
T54280.1_1743	1	75.831	45	70	41	1.84615	2	-	[a:h:b]	1:2:1
T65537.1_421	1	82.146	44	73	39	0.961538	2	-	[a:h:b]	1:2:1
T19849.2_284	1	82.498	45	71	40	1.57692	2	-	[a:h:b]	1:2:1
T19859.1_173	1	89.309	43	72	41	0.974359	2	-	[a:h:b]	1:2:1
T6077.1_2177	1	92.997	45	67	44	3.11538	2	-	[a:h:b]	1:2:1
T1936.1_1340	1	101.936	42	67	47	3.42308	2	-	[a:h:b]	1:2:1
T1936.1_1054	1	102.526	40	70	46	2.10256	2	-	[a:h:b]	1:2:1
T15717.7_133	1	107.648	39	71	46	1.88462	2	-	[a:h:b]	1:2:1
T49843.1_952	1	107.83	38	72	46	1.74359	2	-	[a:h:b]	1:2:1
T49843.1_622	1	108.347	41	69	46	2.39744	2	-	[a:h:b]	1:2:1
T80607.1_234	1	115.853	41	73	42	0.653846	2	-	[a:h:b]	1:2:1
T80607.1_179	1	116.016	41	74	41	0.410256	2	-	[a:h:b]	1:2:1
T1360.1_359	1	119.368	41	81	34	0.858974	2	-	[a:h:b]	1:2:1
T27188.1_1834	1	120.244	41	74	41	0.410256	2	-	[a:h:b]	1:2:1
T613.3_869	1	126.441	45	73	38	1.26923	2	-	[a:h:b]	1:2:1
T65612.1_528	1	128.356	37	81	38	0.24359	2	-	[a:h:b]	1:2:1
T21713.1_1569	1	131.039	47	73	36	2.19231	2	-	[a:h:b]	1:2:1
T66139.1_947	1	133.811	54	63	39	8.65385	2	**	[a:h:b]	1:2:1
T50610.1_532	2	0	52	69	35	5.78205	2	*	[a:h:b]	1:2:1
T12580.3_1142	2	9.483	53	61	42	8.96154	2	**	[a:h:b]	1:2:1
T12580.1_967	2	11.434	52	68	36	5.84615	2	*	[a:h:b]	1:2:1
T4105.1_386	2	15.211	48	74	34	2.92308	2	-	[a:h:b]	1:2:1
T31537.1_446	2	17.818	50	71	35	4.14103	2	-	[a:h:b]	1:2:1
T31537.1_229	2	17.963	50	70	36	4.15385	2	-	[a:h:b]	1:2:1
T48784.1_972	2	21.189	49	72	35	3.4359	2	-	[a:h:b]	1:2:1
T40088.1_263	2	24.035	44	75	37	0.858974	2	-	[a:h:b]	1:2:1
T23386.2_73	2	27.088	45	74	37	1.23077	2	-	[a:h:b]	1:2:1
T24218.9_1785	2	29.953	45	72	39	1.38462	2	-	[a:h:b]	1:2:1
T12254.4_970	2	30.206	45	73	38	1.26923	2	-	[a:h:b]	1:2:1
T821.1_1373	2	37.09	45	65	46	4.34615	2	-	[a:h:b]	1:2:1
T15685.1_2040	2	46.488	41	76	39	0.153846	2	-	[a:h:b]	1:2:1
T49401.3_949	2	52.024	50	67	39	4.65385	2	*	[a:h:b]	1:2:1
T34666.1_818	2	57.504	38	65	53	7.21795	2	**	[a:h:b]	1:2:1
T69390.1_129	2	63.564	40	67	49	4.14103	2	-	[a:h:b]	1:2:1
T23127.1_779	2	69.798	40	79	37	0.141026	2	-	[a:h:b]	1:2:1
T23127.1_683	2	70.042	40	79	37	0.141026	2	-	[a:h:b]	1:2:1
T49246.1_435	2	72.907	38	80	38	0.102564	2	-	[a:h:b]	1:2:1
T53806.1_1361	2	73.595	35	87	34	2.08974	2	-	[a:h:b]	1:2:1
T7975.1_1236	2	74.034	36	85	35	1.26923	2	-	[a:h:b]	1:2:1
T66302.1_420	2	75.038	36	84	36	0.923077	2	-	[a:h:b]	1:2:1
T5705.12_1525	2	76.136	41	80	35	0.564103	2	-	[a:h:b]	1:2:1
T5705.12_1447	2	76.45	42	79	35	0.653846	2	-	[a:h:b]	1:2:1
T5705.12_1496	2	77.003	43	78	35	0.820513	2	-	[a:h:b]	1:2:1
T3810.2_222	2	81.719	35	88	33	2.61538	2	-	[a:h:b]	1:2:1
T3810.2_178	2	81.892	35	87	34	2.08974	2	-	[a:h:b]	1:2:1
T322.1_538	2	87.469	37	82	37	0.410256	2	-	[a:h:b]	1:2:1
T43102.1_1283	2	91.451	38	80	38	0.102564	2	-	[a:h:b]	1:2:1
T1579.3_624	2	91.928	39	76	41	0.153846	2	-	[a:h:b]	1:2:1
T16272.2_860	2	93.902	38	70	48	2.92308	2	-	[a:h:b]	1:2:1
T16272.2_896	2	94.073	38	69	49	3.62821	2	-	[a:h:b]	1:2:1
T13798.1_1001	2	96.01	37	76	43	0.564103	2	-	[a:h:b]	1:2:1
T84540.1_310	2	102.375	36	71	49	3.42308	2	-	[a:h:b]	1:2:1
T79227.1_214	2	110.182	34	73	49	3.52564	2	-	[a:h:b]	1:2:1
T23738.1_703	2	119.575	44	69	43	2.08974	2	-	[a:h:b]	1:2:1
T23738.1_646	2	120.214	43	68	45	2.61538	2	-	[a:h:b]	1:2:1
T21913.1_151	2	126.051	42	65	49	4.96154	2	*	[a:h:b]	1:2:1
T40470.1_678	2	135.814	32	80	44	1.94872	2	-	[a:h:b]	1:2:1
T14970.1_675	3	0	49	72	35	3.4359	2	-	[a:h:b]	1:2:1
T14970.1_871	3	0.555	48	74	34	2.92308	2	-	[a:h:b]	1:2:1
T2617.1_713	3	2.589	47	73	36	2.19231	2	-	[a:h:b]	1:2:1
T2617.1_675	3	3.636	49	69	38	3.62821	2	-	[a:h:b]	1:2:1
T16572.1_1210	3	13.179	43	82	31	2.25641	2	-	[a:h:b]	1:2:1
T27114.4_468	3	23.929	49	59	48	9.26923	2	***	[a:h:b]	1:2:1
T27114.4_429	3	26.759	46	67	43	3.21795	2	-	[a:h:b]	1:2:1
T27114.4_422	3	27.054	46	69	41	2.39744	2	-	[a:h:b]	1:2:1
T27114.4_578	3	27.541	47	68	41	3.02564	2	-	[a:h:b]	1:2:1
T27114.4_566	3	27.846	45	70	41	1.84615	2	-	[a:h:b]	1:2:1
T79327.1_482	3	33.291	49	65	42	4.96154	2	*	[a:h:b]	1:2:1
T78525.1_295	3	55.564	46	77	33	2.19231	2	-	[a:h:b]	1:2:1
T5854.22_1962	3	66.615	42	73	41	0.653846	2	-	[a:h:b]	1:2:1
T90152.1_629	3	66.971	42	72	42	0.923077	2	-	[a:h:b]	1:2:1
contig61169_509	3	76.841	27	81	48	5.88462	2	*	[a:h:b]	1:2:1
T9843.1_1902	3	78.566	45	66	45	3.69231	2	-	[a:h:b]	1:2:1
T4169.1_284	3	82.611	45	70	41	1.84615	2	-	[a:h:b]	1:2:1
T4169.1_277	3	85.581	39	73	44	0.961538	2	-	[a:h:b]	1:2:1
T50178.1_735	3	88.212	35	73	48	2.80769	2	-	[a:h:b]	1:2:1
T24984.1_567	3	89.201	34	76	46	1.94872	2	-	[a:h:b]	1:2:1
T24984.1_483	3	89.402	33	77	46	2.19231	2	-	[a:h:b]	1:2:1
T24984.1_706	3	91.431	41	70	45	1.84615	2	-	[a:h:b]	1:2:1
T24984.1_658	3	93.896	49	61	46	7.52564	2	**	[a:h:b]	1:2:1
T9716.3_1330	3	105.831	39	63	54	8.65385	2	**	[a:h:b]	1:2:1
T9716.3_1204	3	107.816	41	67	48	3.73077	2	-	[a:h:b]	1:2:1
T463.2_785	3	110.977	37	79	40	0.141026	2	-	[a:h:b]	1:2:1
T10474.5_334	3	117.49	39	76	41	0.153846	2	-	[a:h:b]	1:2:1
T72736.1_603	3	118.973	36	80	40	0.307692	2	-	[a:h:b]	1:2:1
T72718.1_573	3	120.976	34	78	44	1.28205	2	-	[a:h:b]	1:2:1
T29590.1_194	3	122.408	31	85	40	2.29487	2	-	[a:h:b]	1:2:1
T15297.1_791	3	123.819	30	82	44	2.92308	2	-	[a:h:b]	1:2:1
T74580.1_181	3	124.933	32	80	44	1.94872	2	-	[a:h:b]	1:2:1
T74580.1_286	3	126.654	41	71	44	1.37179	2	-	[a:h:b]	1:2:1
T15315.1_923	3	128.717	32	82	42	1.69231	2	-	[a:h:b]	1:2:1
T15297.1_881	3	131.97	44	64	48	5.23077	2	*	[a:h:b]	1:2:1
T19513.1_357	3	146.553	35	74	47	2.25641	2	-	[a:h:b]	1:2:1
T8615.4_377	3	152.722	38	69	49	3.62821	2	-	[a:h:b]	1:2:1
T24159.1_434	4	0	40	76	40	0.102564	2	-	[a:h:b]	1:2:1
T53764.1_356	4	2.282	36	81	39	0.346154	2	-	[a:h:b]	1:2:1
T49218.1_659	4	2.906	38	79	39	0.0384615	2	-	[a:h:b]	1:2:1
T2701.3_435	4	31.785	45	66	45	3.69231	2	-	[a:h:b]	1:2:1
T48672.1_574	4	35.301	44	68	44	2.5641	2	-	[a:h:b]	1:2:1
T11999.1_756	4	36.199	41	71	44	1.37179	2	-	[a:h:b]	1:2:1
T91323.1_271	4	36.862	40	71	45	1.57692	2	-	[a:h:b]	1:2:1
T79877.1_198	4	40.371	38	72	46	1.74359	2	-	[a:h:b]	1:2:1
T4668.1_969	4	45.216	40	73	43	0.75641	2	-	[a:h:b]	1:2:1
T44939.1_75	4	49.225	43	69	44	2.08974	2	-	[a:h:b]	1:2:1
T82084.3_1907	4	54.051	47	66	43	3.89744	2	-	[a:h:b]	1:2:1
T31405.1_1584	4	69.047	44	72	40	1.12821	2	-	[a:h:b]	1:2:1
T61.3_1354	4	70.105	44	72	40	1.12821	2	-	[a:h:b]	1:2:1
T52330.1_1232	4	73.513	48	64	44	5.23077	2	*	[a:h:b]	1:2:1
T61159.1_140	4	84.905	41	82	33	1.23077	2	-	[a:h:b]	1:2:1
T61159.1_132	4	85.145	41	83	32	1.67949	2	-	[a:h:b]	1:2:1
T15228.3_293	4	88.848	36	87	33	2.19231	2	-	[a:h:b]	1:2:1
T7108.1_741	5	0	41	73	42	0.653846	2	-	[a:h:b]	1:2:1
T7108.1_740	5	0.878	41	76	39	0.153846	2	-	[a:h:b]	1:2:1
T7108.1_844	5	1.24	42	75	39	0.346154	2	-	[a:h:b]	1:2:1
T17253.1_186	5	3.675	40	80	36	0.307692	2	-	[a:h:b]	1:2:1
T26995.5_749	5	5.085	39	82	35	0.615385	2	-	[a:h:b]	1:2:1
T27200.1_479	5	9.3	42	81	33	1.26923	2	-	[a:h:b]	1:2:1
T26168.1_768	5	10.735	41	81	34	0.858974	2	-	[a:h:b]	1:2:1
T25374.1_147	5	11.8	41	76	39	0.153846	2	-	[a:h:b]	1:2:1
T49696.1_549	5	14.838	44	78	34	1.28205	2	-	[a:h:b]	1:2:1
T55894.1_569	5	23.818	42	76	38	0.307692	2	-	[a:h:b]	1:2:1
T21246.1_555	5	30.424	43	71	42	1.26923	2	-	[a:h:b]	1:2:1
T34243.1_878	5	54.91	37	75	44	0.858974	2	-	[a:h:b]	1:2:1
T60655.1_21	5	55.583	36	75	45	1.26923	2	-	[a:h:b]	1:2:1
T47130.1_503	5	56.6	37	72	47	2.20513	2	-	[a:h:b]	1:2:1
T53332.1_479	5	57.839	36	74	46	1.69231	2	-	[a:h:b]	1:2:1
T2111.7_760	5	59.092	35	76	45	1.38462	2	-	[a:h:b]	1:2:1
T16070.1_744	5	62.708	35	75	46	1.78205	2	-	[a:h:b]	1:2:1
T16070.1_337	5	63.704	37	66	53	6.97436	2	**	[a:h:b]	1:2:1
T10998.1_1972	5	67.255	36	73	47	2.19231	2	-	[a:h:b]	1:2:1
T10998.1_1276	5	68.16	38	66	52	6.20513	2	**	[a:h:b]	1:2:1
T10998.1_1282	5	68.39	38	65	53	7.21795	2	**	[a:h:b]	1:2:1
T65005.1_1614	5	72.978	38	72	46	1.74359	2	-	[a:h:b]	1:2:1
T26579.2_656	5	77.963	46	64	46	5.02564	2	*	[a:h:b]	1:2:1
T26579.2_980	5	79.428	44	66	46	3.74359	2	-	[a:h:b]	1:2:1
T66643.4_710	5	109.552	42	73	41	0.653846	2	-	[a:h:b]	1:2:1
T25099.10_1102	5	118.976	42	79	35	0.653846	2	-	[a:h:b]	1:2:1
T73864.1_496	6	0	45	79	32	2.19231	2	-	[a:h:b]	1:2:1
T73864.1_413	6	0.63	45	80	31	2.61538	2	-	[a:h:b]	1:2:1
T73864.1_477	6	0.915	45	82	29	3.69231	2	-	[a:h:b]	1:2:1
T73864.1_464	6	1.194	45	82	29	3.69231	2	-	[a:h:b]	1:2:1
T73864.1_392	6	1.58	44	82	30	2.92308	2	-	[a:h:b]	1:2:1
T52066.1_271	6	5.099	48	82	26	6.61538	2	**	[a:h:b]	1:2:1
T52910.1_252	6	6.805	48	81	27	5.88462	2	*	[a:h:b]	1:2:1
T37167.1_1060	6	15.448	52	78	26	8.66667	2	**	[a:h:b]	1:2:1
T37167.1_931	6	15.723	53	77	26	9.37179	2	***	[a:h:b]	1:2:1
T37167.1_802	6	16.29	53	78	25	10.0513	2	***	[a:h:b]	1:2:1
T6474.2_1937	6	17.982	53	78	25	10.0513	2	***	[a:h:b]	1:2:1
T76911.1_181	6	20.324	51	81	24	9.57692	2	***	[a:h:b]	1:2:1
T6308.3_184	6	24.019	52	74	30	6.61538	2	**	[a:h:b]	1:2:1
T4682.2_1271	6	39.04	47	84	25	7.12821	2	**	[a:h:b]	1:2:1
T4682.2_1193	6	39.791	48	86	22	10.3077	2	***	[a:h:b]	1:2:1
T4682.2_1163	6	41.09	51	81	24	9.57692	2	***	[a:h:b]	1:2:1
T4682.2_1312	6	41.311	51	82	23	10.4615	2	***	[a:h:b]	1:2:1
T36638.1_1118	6	44.206	52	80	24	10.1538	2	***	[a:h:b]	1:2:1
T33714.1_489	6	46.746	52	79	25	9.37179	2	***	[a:h:b]	1:2:1
T4682.2_1472	6	50.808	50	61	45	7.73077	2	**	[a:h:b]	1:2:1
T9353.2_261	7	0	42	77	37	0.346154	2	-	[a:h:b]	1:2:1
T14587.1_1029	7	8.925	42	68	46	2.76923	2	-	[a:h:b]	1:2:1
T25488.1_1546	7	10.863	41	73	42	0.653846	2	-	[a:h:b]	1:2:1
T49270.1_480	7	14.776	39	78	39	0	2	-	[a:h:b]	1:2:1
T95171.1_595	7	17.789	41	78	37	0.205128	2	-	[a:h:b]	1:2:1
T51291.1_2395	7	20.145	44	75	37	0.858974	2	-	[a:h:b]	1:2:1
T51291.1_2501	7	20.391	43	75	38	0.551282	2	-	[a:h:b]	1:2:1
T8309.1_2480	7	28.232	45	67	44	3.11538	2	-	[a:h:b]	1:2:1
T32624.1_359	7	31.42	41	80	35	0.564103	2	-	[a:h:b]	1:2:1
T4943.1_719	7	32.107	38	83	35	0.75641	2	-	[a:h:b]	1:2:1
T25212.6_1596	7	33.367	43	79	34	1.0641	2	-	[a:h:b]	1:2:1
T25212.6_1678	7	33.524	43	79	34	1.0641	2	-	[a:h:b]	1:2:1
T25212.6_1482	7	34.118	38	83	35	0.75641	2	-	[a:h:b]	1:2:1
T8309.1_2345	7	34.541	38	83	35	0.75641	2	-	[a:h:b]	1:2:1
T51176.1_140	7	34.796	37	84	35	0.974359	2	-	[a:h:b]	1:2:1
T51176.1_247	7	34.917	36	85	35	1.26923	2	-	[a:h:b]	1:2:1
T7396.1_526	7	35.02	36	84	36	0.923077	2	-	[a:h:b]	1:2:1
T39647.4_227	7	35.516	36	84	36	0.923077	2	-	[a:h:b]	1:2:1
T19981.1_1097	7	35.706	38	82	36	0.461538	2	-	[a:h:b]	1:2:1
T19981.1_1073	7	36.13	40	79	37	0.141026	2	-	[a:h:b]	1:2:1
T19981.1_1103	7	36.24	41	79	36	0.346154	2	-	[a:h:b]	1:2:1
T6092.1_607	7	37.501	38	82	36	0.461538	2	-	[a:h:b]	1:2:1
T39647.4_137	7	38.14	36	92	28	5.84615	2	*	[a:h:b]	1:2:1
T24726.1_1887	7	39.56	40	85	31	2.29487	2	-	[a:h:b]	1:2:1
T52446.1_1132	7	40.872	43	77	36	0.653846	2	-	[a:h:b]	1:2:1
T20484.2_1290	7	55.27	48	80	28	5.23077	2	*	[a:h:b]	1:2:1
T22189.1_1914	8	0	40	78	38	0.0512821	2	-	[a:h:b]	1:2:1
T7316.5_1995	8	2.177	36	83	37	0.653846	2	-	[a:h:b]	1:2:1
T7316.5_2017	8	2.478	36	82	38	0.461538	2	-	[a:h:b]	1:2:1
T61425.1_517	8	18.261	43	65	48	4.65385	2	*	[a:h:b]	1:2:1
T10296.1_2297	8	28.222	38	82	36	0.461538	2	-	[a:h:b]	1:2:1
T16191.1_800	8	29.597	38	81	37	0.24359	2	-	[a:h:b]	1:2:1
T88931.1_697	8	31.643	39	83	34	0.961538	2	-	[a:h:b]	1:2:1
T15827.1_857	8	37.372	37	83	36	0.653846	2	-	[a:h:b]	1:2:1
T15827.1_854	8	37.699	37	83	36	0.653846	2	-	[a:h:b]	1:2:1
T18449.2_128	8	39.206	31	88	37	3.02564	2	-	[a:h:b]	1:2:1
T11693.1_773	8	40.061	32	89	35	3.21795	2	-	[a:h:b]	1:2:1
T39016.1_539	8	46.454	32	68	56	9.94872	2	***	[a:h:b]	1:2:1
T39016.1_497	8	48.303	32	68	56	9.94872	2	***	[a:h:b]	1:2:1
T79064.1_322	8	62.916	34	73	49	3.52564	2	-	[a:h:b]	1:2:1
T4118.1_1223	8	77.8	35	76	45	1.38462	2	-	[a:h:b]	1:2:1
T4960.1_1585	8	83.669	33	77	46	2.19231	2	-	[a:h:b]	1:2:1
T17075.3_300	8	87.034	31	81	44	2.39744	2	-	[a:h:b]	1:2:1
T27750.1_167	8	90.722	32	80	44	1.94872	2	-	[a:h:b]	1:2:1
